# Supplementary material for: Neurogenetic analysis of childhood disintegrative disorder
Source: Mol Autism. 2017 Apr 4;8:19. doi: 10.1186/s13229-017-0133-0 (PMC5379515; doi:10.1186/s13229-017-0133-0)
Supplement: Supplementary file 2 — CDD families for genetic analysis. Table S2. Rare non-synonymous and synonymous variants from WES unique to probands or unaffected sibling controls. Table S3. Rates of variants from WES in CDD probands and unaffected sibling controls. Table S4. Genes represented once in the core probe set (Kang et al. 2011) and used for expression analysis. Table S5. Median expression values (Log2-transformed signal intensity) for CDD candidate genes by time period and brain region. Table S6. Difference in median expression values (Log2-transformed signal intensity) between non-neocortical and neocortical regions for gene sets by time period. Table S7. Pearson correlation coefficients for all pairwise combinations of CDD candidate genes. Table S8. Clinical characteristics of subjects studied by neuroimaging. Table S9. Features of CDD, LFASD, HFASD, and TD cohorts for neuroimaging analysis. Table S10. List of brain regions where TD:discovery exhibits significant faces > houses activation. Table S11. Mean % signal change (faces > houses) for each cohort in Fig. 4b. Table S12. Mean % signal change (faces > houses) for each cohort in Figure S2. Table S13. List of brain regions where CDD exhibits significant faces > houses activation. Table S14. Mean % signal change (faces > houses) for each cohort in Fig. 5b. Table S15. Clinical characteristics of subjects studied by eye tracking. Table S16. Features of CDD, LFASD, HFASD, and TD cohorts in eye-tracking analysis. Table S17. Whole-exome sequencing quality metrics. Table S18. Features of SSC probands with and without regression by IQ and autism severity. (XLSX 364 kb) [file 13229_2017_133_MOESM2_ESM.xlsx]

## Sheet: Table S1
Table S1. CDD families for genetic analysis.
Subject	Relation	Sex	Race/ethnicity	Status	DNA source	Notes
CDD03-01	father	M	European/non-Hispanic	unaffected	blood
CDD03-02	mother	F	European/non-Hispanic	unaffected	blood
CDD03-03	proband	M	European/non-Hispanic	CDD	blood
CDD05-01	father	M	European/non-Hispanic	unaffected	blood
CDD05-02	mother	F	European/non-Hispanic	unaffected	blood
CDD05-03	proband	M	European/non-Hispanic	CDD	blood
CDD05-04	brother	M	European/non-Hispanic	unaffected	blood
CDD07-01	father	M	European/non-Hispanic	unaffected	cell line	only lymphoblastoid cell line DNA available
CDD07-02	mother	F	European/non-Hispanic	unaffected	cell line	only lymphoblastoid cell line DNA available
CDD07-03	proband	M	European/non-Hispanic	CDD	cell line	only lymphoblastoid cell line DNA available
CDD08-01	father	M	European/non-Hispanic	unaffected	blood
CDD08-02	mother	F	European/non-Hispanic	unaffected	blood
CDD08-03	proband	M	European/non-Hispanic	CDD	blood
CDD08-04	brother	M	European/non-Hispanic	unaffected	blood
CDD09-01	father	M	Asian-Indian/non-Hispanic	unaffected	blood
CDD09-02	mother	F	European/non-Hispanic	unaffected	blood
CDD09-03	proband	M	Asian-Indian and European/non-Hispanic	CDD	blood
CDD10-01	father	M	European/non-Hispanic	unaffected	blood
CDD10-02	mother	F	European/non-Hispanic	unaffected	blood
CDD10-03	proband	M	European/non-Hispanic	CDD	blood
CDD11-01	father	M	European/non-Hispanic	unaffected	blood
CDD11-02	mother	F	European/non-Hispanic	unaffected	blood
CDD11-03	proband	M	European/non-Hispanic	CDD	blood
CDD11-04	brother	M	European/non-Hispanic	unaffected	blood
CDD11-05	sister	F	European/non-Hispanic	unaffected	blood
CDD12-01	father	M	European/non-Hispanic	unaffected	blood
CDD12-02	mother	F	European/non-Hispanic	unaffected	blood
CDD12-03	proband	F	European/non-Hispanic	CDD	blood
CDD12-04	brother	M	European/non-Hispanic	unaffected	blood
CDD13-01	father	M	European/non-Hispanic	unaffected	blood
CDD13-02	mother	F	European/non-Hispanic	unaffected	blood
CDD13-03	sister	F	European/non-Hispanic	CDD	blood	monozygotic twin 2
CDD13-04	proband	F	European/non-Hispanic	CDD	blood	monozygotic twin 1
CDD13-05	sister	F	European/non-Hispanic	unaffected	blood
CDD13-06	sister	F	European/non-Hispanic	unaffected	blood
CDD13-07	brother	M	European/non-Hispanic	unaffected	blood
CDD15-01	father	M	European/non-Hispanic	unaffected	blood
CDD15-02	mother	F	European/non-Hispanic	unaffected	blood
CDD15-03	proband	M	European/non-Hispanic	CDD	blood
CDD15-04	brother	M	European/non-Hispanic	unaffected	blood
CDD15-05	brother	M	European/non-Hispanic	unaffected	blood
CDD15-06	brother	M	European/non-Hispanic	unaffected	blood
CDD16-01	father	M	European/non-Hispanic	unaffected	blood
CDD16-02	mother	F	European/non-Hispanic	unaffected	blood
CDD16-03	proband	M	European/non-Hispanic	CDD	blood	brother with ASD not available
CDD17-01	father	M	European/non-Hispanic	ASD	blood	father and paternal grandfather reported to have high-functioning autism
CDD17-02	mother	F	European/non-Hispanic	unaffected	blood
CDD17-03	proband	M	European/non-Hispanic	CDD	blood
CDD17-04	sister	F	European/non-Hispanic	unaffected	blood
CDD20-01	father	M	European/non-Hispanic	unaffected	blood
CDD20-02	mother	F	European/non-Hispanic	unaffected	blood
CDD20-03	proband	M	European/non-Hispanic	CDD	blood	monozygotic twin A
CDD20-04	brother	M	European/non-Hispanic	ASD	blood	monozygotic twin B, not considered an unaffected sibling
CDD20-05	sister	F	European/non-Hispanic	unaffected	blood
CDD21-01	father	M	European/non-Hispanic	unaffected	blood	only whole-genome amplified DNA available
CDD21-02	mother	F	European/non-Hispanic	unaffected	blood	only whole-genome amplified DNA available
CDD21-03	proband	F	European/non-Hispanic	CDD	blood	only whole-genome amplified DNA available
CDD22-01	father	M	European/non-Hispanic	unaffected	blood	only whole-genome amplified DNA available
CDD22-02	mother	F	European/non-Hispanic	unaffected	blood	only whole-genome amplified DNA available
CDD22-03	proband	M	European/non-Hispanic	CDD	blood	only whole-genome amplified DNA available
Abbreviations: ASD, autism spectrum disorder; CDD, childhood disintegrative disorder; F, female; M, male

## Sheet: Table S2
Table S2. Rare nonsynonymous and synonymous variants from WES unique to probands or unaffected sibling controls.
Subject	Sex	Gene	AA change	Genomic coordinate (hg19)	Reference	Variant	Brain expa	PhyloPa	RVISa	PolyPhen-2a
De novob
Probands (n=15): nonsynonymous
CDD07-03	M	BBS9	L376P	chr7:33376163	T	C	yes	5.72418	1.05	0.222 (Mis1)
CDD07-03	M	TRRAP	P1781S	chr7:98548580	C	T	yes	7.69832	-6.14	1.000 (Mis3)
CDD10-03	M	NAV2	R2046W	chr11:20122629	C	T	yes	3.77754	-1.56	1.000 (Mis3)
CDD13-03 and 04 (MZ twins)	F	NSD1	R964W	chr5:176639097	C	T	yes	0.269669	-1.55	0.997 (Mis3)
CDD15-03	M	ZNF236	L1599H	chr18:74659496	T	A	yes	5.432	-1.53	0.999 (Mis3)
Probands (n=15): synonymous
CDD03-03	M	DOCK4	F952F	chr7:111462492	A	G
CDD13-03 and 04 (MZ twins)	F	AGRN	T1983T	chr1:989900	G	A
CDD15-03	M	ZNF236	L1599L	chr18:74659497	C	A
CDD16-03	M	SLC7A8	P149P	chr14:23634555	C	T
CDD17-03	M	C14orf159	A561A	chr14:91681882	C	T
CDD22-03	M	CRIPAK	D416D	chr4:1389547	C	T
CDD22-03	M	ATF6B	V270V	chr6:32088561	G	A
Unaffected sibling controls (n=13): nonsynonymous
CDD11-05	F	STMN2	P29L	chr8:80549103	C	T	yes	2.44919	-0.01	0.063 (Mis1)
CDD13-06 and 07	F	MPHOSPH8	G853C	chr13:20245989	G	T	yes	3.13278	-0.24	0.105 (Mis1)
CDD13-07	M	USP34	V2470I	chr2:61455815	C	T	yes	5.70199	-3.59	0.787 (Mis2)
CDD15-04	M	DNAJB14	E172G	chr4:100827690	T	C	yes	4.71183	-0.29	0.941 (Mis2)
CDD15-04	M	CHERP	R262Q	chr19:16641581	C	T	yes	5.6852	-1.09	0.999 (Mis3)
CDD15-06	M	NPR2	M469T	chr9:35801121	T	C	yes	6.78365	-1.04	0.001 (Mis1)
CDD15-06	M	PRMT8	P20S	chr12:3649781	C	T	yes	-0.0747638	-0.41	0.002 (Mis1)
CDD17-04	F	ASTN2	T467M	chr9:119770409	G	A	yes	9.698	-2.27	1.000 (Mis3)
CDD17-04	F	NPTXR	H381Y	chr22:39219225	G	A	yes	9.653	n/a	0.997 (Mis3)
Unaffected sibling controls (n=13): synonymous
CDD05-04	M	LPIN3	P177P	chr20:39977501	G	A
CDD11-04	M	SIX1	L139L	chr14:61115493	G	A
CDD15-04	M	MAP9	P331P	chr4:156281377	T	C
Homozygous
Probands (n=15): nonsynonymous
CDD05-03	M	TCTEX1D2	R110C	chr3:196022930	G	A	yes	2.69288	0.28	1.000 (Mis3)
CDD07-03	M	DNMT3B	A364T	chr20:31383238	G	A	yes	0.313795	-1.7	0.000 (Mis1)
CDD09-03	M	NOP9	A161_E162insEE	chr14:24769850-24769851	*	I:AGGAGG	yes	0.59	0.98	n/a
CDD12-03	F	ADAMTS18	S660N	chr16:77359816	C	T	yes	4.90328	-0.09	0.001 (Mis1)
CDD16-03	M	PRKCSH	E314_E315del	chr19:11558343-11558348	*	D:GGAGGA	yes	1.61	-0.89	n/a
CDD20-03 (CDD) and 04 (ASD) (MZ twins)	M	KIAA2018	Q1472del	chr3:113376112-113376114	*	D:GCT	yes	3.58	-0.71	n/a
CDD20-03 (CDD) and 04 (ASD) (MZ twins)	M	BRIP1	V193I	chr17:59924512	C	T	yes	-0.689693	-0.64	0.000 (Mis1)
CDD21-03	F	RAD51C	T287A	chr17:56798128	A	G	yes	5.16041	0.11	0.988 (Mis3)
CDD21-03	F	SHANK3	G277R	chr22:51117800	G	A	yes	1.94857	n/a	0.002 (Mis1)
CDD22-03	M	DAP3	G5E	chr1:155679584	G	A	yes	1.86356	-0.22	0.890 (Mis2)
Probands (n=15): synonymous
CDD03-03	M	FNBP4	T360T	chr11:47767773	T	C
CDD21-03	F	SHANK3	H265H	chr22:51117766	T	C
CDD22-03	M	SHANK3	H265H	chr22:51117766	T	C
Unaffected sibling controls (n=13): nonsynonymous
CDD11-04	M	MUC4	N3055T	chr3:195509287	T	G	yes	-2.30346	6.32	0.002 (Mis1)
CDD13-06	F	KIAA0556	E1305K	chr16:27777733	G	A	yes	-2.30346	0.83	0.082 (Mis1)
CDD13-07	M	GTF3C4	G234R	chr9:135553706	G	A	yes	2.84787	-0.2	0.001 (Mis1)
CDD15-05	M	CSMD2	R2252W	chr1:34066567	G	A	yes	2.64208	-1.92	0.997 (Mis3)
Unaffected sibling controls (n=13): synonymous
CDD13-07	M	FOXO3	R168R	chr6:108882915	C	T
CDD15-06	M	ASTL	P304P	chr2:96789973	C	T
Hemizygous (mother-to-son on chrX)
Male probands (n=12): nonsynonymous
CDD03-03	M	NRK	K336R	chrX:105150568	A	G	yes	5.87631	n/a	0.999 (Mis3)
CDD03-03	M	TBC1D8B	L653I	chrX:106093374	C	A	yes	4.83883	-1.15	0.999 (Mis3)
CDD03-03	M	NKRF	K50R	chrX:118725239	T	C	yes	1.38691	-0.54	0.005 (Mis1)
CDD03-03	M	SAGE1	A362V	chrX:134989926	C	T	yes	-0.0329213	0.01	0.000 (Mis1)
CDD05-03	M	USP26	P683L	chrX:132160201	G	A	no	-1.09382	0.46	0.000 (Mis1)
CDD07-03	M	CDR1	G161R	chrX:139866051	C	T	yes	0.370165	0.15	0.995 (Mis3)
CDD07-03	M	FAM50A	E136K	chrX:153674872	G	A	yes	6.75143	-0.01	0.010 (Mis1)
CDD08-03	M	CNGA2	F385S	chrX:150912129	T	C	no	7.56082	0.49	0.999 (Mis3)
CDD09-03	M	ZXDA	V264L	chrX:57936065	C	A	yes	-0.437142	n/a	0.000 (Mis1)
CDD09-03	M	SPANXN2	L41F	chrX:142795555	C	A	no	-1.83106	0.41	0.946 (Mis2)
CDD15-03	M	SUPT20HL2	G472R	chrX:24330019	C	T	no	1.31755	n/a	0.884 (Mis2)
CDD16-03	M	SUPT20HL2	P795A	chrX:24329050	G	C	no	-0.550835	n/a	0.047 (Mis1)
CDD16-03	M	USP9X	A843G	chrX:41027363	C	G	yes	7.62108	-1.62	0.102 (Mis1)
CDD16-03	M	GATA1	A55T	chrX:48649679	G	A	yes	1.06196	-0.6	0.993 (Mis3)
CDD16-03	M	MTMR8	N265K	chrX:63564995	G	T	yes	3.99913	-0.77	1.000 (Mis3)
CDD16-03	M	DCX	M51V	chrX:110654052	T	C	yes	0.656244	-0.1	0.002 (Mis1)
CDD16-03	M	CT47B1	L236P	chrX:120008818	A	G	no	-1.15235	n/a	0.001 (Mis1)
CDD17-03	M	BCOR	F1023L	chrX:39930395	G	C	yes	8.965	-3.03	0.999 (Mis3)
CDD17-03	M	BEX2	Y97C	chrX:102564711	T	C	yes	0.784323	0.64	0.046 (Mis1)
CDD17-03	M	VSIG1	Q88R	chrX:107304707	A	G	yes	1.1871	-0.18	0.856 (Mis2)
CDD17-03	M	SRPK3	R619Q	chrX:153050929	G	A	yes	7.68754	-0.33	1.000 (Mis3)
CDD20-03 (MZ-CDD) and 04 (MZ-ASD)	M	ARSF	R386Q	chrX:3021857	G	A	yes	6.0039	0.36	0.999 (Mis3)
CDD20-03 (MZ-CDD) and 04 (MZ-ASD)	M	PDK3	K410Q	chrX:24557261	A	C	yes	2.44019	0.13	0.001 (Mis1)
CDD20-03 (MZ-CDD) and 04 (MZ-ASD)	M	ALAS2	V193I	chrX:55047546	C	T	yes	3.25646	0.13	0.803 (Mis2)
CDD20-03 (MZ-CDD) and 04 (MZ-ASD)	M	STARD8	E517del	chrX:67938303-67938305	*	D:AAG	yes	3.59	0.74	n/a
CDD20-03 (MZ-CDD) and 04 (MZ-ASD)	M	CXorf57	R545T	chrX:105882817	G	C	yes	6.23695	-0.4	1.000 (Mis3)
CDD20-03 (MZ-CDD) and 04 (MZ-ASD)	M	ALG13	S891F	chrX:110980084	C	T	yes	4.77061	-1	0.986 (Mis3)
CDD22-03	M	ENOX2	E12K	chrX:129843232	C	T	yes	-0.351811	-0.43	0.000 (Mis1)
Male probands (n=12): synonymous
CDD03-03	M	HDAC6	L370L	chrX:48673419	C	T
CDD03-03	M	KDM5C	C865C	chrX:53226980	G	A
CDD03-03	M	NHSL2	V443V	chrX:71358727	C	T
CDD07-03	M	MAGED2	L336L	chrX:54838605	T	C
CDD08-03	M	CXorf21	Y55Y	chrX:30578308	G	A
CDD09-03	M	LANCL3	L406L	chrX:37535019	C	T
CDD10-03	M	REPS2	A410A	chrX:17086548	T	C
CDD16-03	M	GRPR	N31N	chrX:16142169	C	T
CDD16-03	M	CACNA1F	G1264G	chrX:49070312	G	T
CDD16-03	M	WNK3	E417E	chrX:54324755	T	C
CDD16-03	M	DDX26B	H678H	chrX:134713738	T	C
CDD17-03	M	USP27X	P337P	chrX:49645921	G	A
CDD17-03	M	SSX2	S43S	chrX:52782324	G	A
CDD20-03 (MZ-CDD) and 04 (MZ-ASD)	M	PCDH11X	H20H	chrX:91090563	C	T
CDD20-03 (MZ-CDD) and 04 (MZ-ASD)	M	MECP2	R262R	chrX:153296529	G	A
CDD22-03	M	ZCCHC18	S235S	chrX:103359507	T	C
Male unaffected sibling controls (n=8): nonsynonymous
CDD05-04	M	DDX26B	P698Q	chrX:134713797	C	A	yes	2.54191	-0.07	0.490 (Mis2)
CDD05-04	M	GPR50	H505P	chrX:150349569	A	C	yes	2.5384	-0.38	0.875 (Mis2)
CDD12-04	M	APOOL	K185E	chrX:84329070	A	G	yes	0.961764	-0.07	0.006 (Mis1)
CDD12-04	M	MAP7D3	I596V	chrX:135309586	T	C	n/a	-0.929843	0.98	0.200 (Mis1)
CDD13-07	M	MED14	S449A	chrX:40562762	A	C	yes	8.88106	-0.36	0.664 (Mis2)
CDD13-07	M	PLXNA3	S1173L	chrX:153695964	C	T	yes	2.23746	-2.49	0.000 (Mis1)
Male unaffected sibling controls (n=8): synonymous
CDD08-04	M	PLXNA3	P148P	chrX:153688967	C	T
CDD12-04	M	ATP7A	A559A	chrX:77258703	T	G
CDD15-05	M	ZNF157	H460H	chrX:47272852	T	C
CDD15-06	M	RAB40A	S166S	chrX:102755187	A	G
Abbreviations: AA, amino acid; ASD, autism spectrum disorder; CDD, childhood disintegrative disorder; F, female; M, male; Mis1, Missense1 (benign); Mis2, Missense2 (possibly damaging); Mis3, Missense3 (probably damaging); MZ, monozygotic; PhyloP, phylogenetic P-value; PolyPhen-2, polymorphism phenotyping v2; RVIS, residual variation intolerance score; WES, whole-exome sequencing
aBrain expression data from Human Brain Transcriptome (http://hbatlas.org/) and as defined by Kang et al. (2011). There were no significant differences between probands and siblings in the:
(1) rate of brain-expressed genes (37/44 versus 18/18, P = 0.167, Fisher exact test, 2-tailed),
(2) PhyloP conservation scores (mean score 2.93 versus 3.41, t(60) = 0.56, P = 0.579, independent t-test, 2-tailed),
(3) RVIS genic intolerance scores (mean score -0.52 versus -0.35, t(23.8) = -0.33, P = 0.748, independent t-test, unequal variances, 2-tailed), or
(4) PolyPhen-2 scores (mean score 0.56 versus 0.43, t(56) = 0.97, P = 0.336, independent t-test, 2-tailed).
bFor the purposes of comparing de novo rates between probands and siblings, only variants with Bayesian quality score > 50 were considered, which predicts high-probability de novo variants.

## Sheet: Table S3
Table S3. Rates of variants from WES in CDD probands and unaffected sibling controls.
De novoa
	Total # variants		Variants per subject
	Proband (15)	Sibling (13)	Proband (15)	Sibling (13)
All	12	12	0.8	0.923077
Nonsynonymous	5	9	0.333333	0.692308
Synonymous	7	3	0.466667	0.230769
			OR (95% CI)	Pb
Nonsynonymous:Synonymous	0.714286	3	0.24 (0.03-1.79)	0.214
Homozygous
	Total # variants		Variants per subject
	Proband (15)	Sibling (13)	Proband (15)	Sibling (13)
All	13	6	0.866667	0.461538
Nonsynonymous	10	4	0.666667	0.307692
Synonymous	3	2	0.2	0.153846
			OR (95% CI)	Pb
Nonsynonymous:Synonymous	3.33333	2	1.67 (0.19-14.05)	1
Hemizygous (mother-to-son on chrX)c
	Total # variants		Variants per subject
	Proband (12)	Sibling (8)	Proband (12)	Sibling (8)
All	44	10	3.66667	1.25
Nonsynonymous	28	6	2.33333	0.75
Synonymous	16	4	1.33333	0.5
			OR (95% CI)	Pb
Nonsynonymous:Synonymous	1.75	1.5	1.17 (0.23-5.73)	1
Abbreviation: CDD, childhood disintegrative disorder; WES, whole-exome sequencing
aFor the purposes of comparing de novo rates between probands and siblings, only variants
with Bayesian quality score > 50 were considered, which predicts high-probability de novo variants.
bP-value was calculated from Fisher exact test and is 2-tailed.
cFor this analysis, there were 12 male probands and 8 male unaffected sibling controls.

## Sheet: Table S4
Table S4. Genes represented once in the core probe set (Kang et al. 2011) and used for expression analysis.
Cohort (n)	CDD probands (15)	CDD probands (15)	CDD siblings (13)	CDD siblings (13)	SSC probands with regression (257)	SSC probands with regression (257)	SSC probands without regression (249)	SSC probands without regression (249)	SSC probands (2508)	SSC probands (2508)	SSC siblings (1911)	SSC siblings (1911)	SSC probands (2508)	SSC siblings (1911)	SSC + ASC + AGP probands (8009)	n/a
Genes with type of variant (n)	All nonsynonymous (40)	All synonymous (16)	All nonsynonymous (17)	All synonymous (8)	De novo nonsynonymous (123)	De novo synonymous (37)	De novo nonsynonymous (132)	De novo synonymous (52)	De novo nonsynonymous (1526)	De novo synonymous (503)	De novo nonsynonymous (1044)	De novo synonymous (389)	De novo LGD (297)	De novo LGD (156)	Highest risk ASD genes (67)a	All BrainSpan genes (16947)
	ADAMTS18	C14orf159	APOOL	ASTL	ABTB1	ACLY	AASS	ACTL7B	A2M	A2ML1	A2M	ABCC4	ABTB1	ACTL7A	ACHE	A1BG
	ALAS2	CACNA1F	ASTN2	ATP7A	ADAMTS9	ADAMTS9	ADAM18	ADNP2	A2ML1	AAGAB	AAMP	ABTB2	ACACB	ACTL7B	ADNP	A1CF
	ARSF	CRIPAK	CHERP	FOXO3	AHI1	APLF	AHNAK2	AFF4	AADACL2	ABCB1	ABCA12	ACADVL	ACOX2	ADAM18	AKAP9	A2LD1
	BBS5	CXorf21	CSMD2	MAP9	ALDH5A1	BSPRY	ALDH18A1	ANKZF1	AASS	ACLY	ABCA13	ACCS	ADAM33	ADARB1	ANK2	A2M
	BBS9	DDX26B	DDX26B	PLXNA3	ANKRD11	C3orf20	ALS2	AQR	ABCA1	ACSS1	ABCA3	ACSF2	ADAMTS10	ADRM1	ANKRD11	A2ML1
	BCOR	DOCK4	DNAJB14	RAB40A	ANKRD17	CCDC13	AMY2B	ARHGAP10	ABCA13	ACTG1	ABCA4	ACSF3	ADAMTS9	AK1	APH1A	A4GALT
	BEX2	FNBP4	GPR50	SIX1	ANP32A	CDC34	ANKFN1	ATP1A2	ABCA2	ACTL7B	ABCB11	ADAMTS14	ADCY9	ANKFY1	ARID1B	A4GNT
	BRIP1	GRPR	GTF3C4	ZNF157	ANTXR2	CDH13	ANKRD13D	ATP2C2	ABCA7	ADAM19	ABCC11	ADAMTS2	ADNP	ANKRD55	ASH1L	AAA1
	C14orf21	HDAC6	MED14		ARMC3	CELSR3	ANO5	BIRC6	ABCA8	ADAMDEC1	ABCG4	ADCK3	AFM	ARHGAP21	BCL11A	AAAS
	CDR1	KDM5C	MPHOSPH8		ASB14	DGCR8	AP1S2	BRD9	ABCB6	ADAMTS13	ABHD5	ADRBK1	AHDC1	ASCC3	CACNA2D3	AACS
	CLUL1	LANCL3	MUC4		ATP10A	EIF4A1	ARHGAP5	CDHR3	ABCB9	ADAMTS18	ABL1	AGAP3	AKAP9	ATP6V1D	CAPN12	AADAC
	CNGA2	MAGED2	NPR2		ATP2B4	EP300	ATP10D	CELA1	ABCC4	ADAMTS9	ABTB2	AGBL5	AMBP	ATRX	CHD2	AADACL2
	CXorf57	MECP2	NPTXR		CACNA1G	EP400	ATP1B1	CNOT2	ABCC5	ADAT1	ACOX3	AHNAK	AMOTL1	BCAR3	CTTNBP2	AADAT
	DCX	PCDH11X	PLXNA3		CCBL2	ESYT3	BAI3	CYP1A2	ABCG1	ADCY10	ACSL3	AHNAK2	ANK2	BCL2L11	CUL3	AAGAB
	DNMT3B	SLC7A8	PRMT8		CCNJL	EXT1	BCL11A	E2F7	ABCG2	ADNP2	ACTB	AKR7A2	ANKFN1	C11orf80	DIP2A	AAK1
	ENOX2	WNK3	STMN2		CHD2	FAM129B	BIRC6	EYS	ABHD12	ADSL	ACTL7A	ALCAM	ANKRD11	C5	DNMT3A	AAMP
	FAM50A		USP34		CHRND	FAM154A	C4orf27	FAM200A	ABI2	AFAP1L2	ACTL7B	ALDH18A1	ANO5	CACNA1H	DSCAM	AANAT
	GATA1				CISH	ISLR2	CBX4	IL1R2	ABI3BP	AFF4	ACTN1	ALDH1B1	APBB1	CCDC114	DYRK1A	AARS
	MTMR8				COL27A1	KIAA0319	CC2D1A	JARID2	ABL1	AGL	ADAD2	ALDH3B2	ARHGAP30	CCDC41	ERBB2IP	AARS2
	NAV2				CSF2RB	KLRD1	CCDC129	KCNH3	ABL2	AHI1	ADAM10	AMMECR1	ARHGAP5	CDK14	ETFB	AARSD1
	NKRF				CSMD2	LMO7	CCL5	KRT34	ABR	AHNAK2	ADAM18	ANKFY1	ARID1B	CENPN	FOXP1	AASDH
	NRK				CTNNB1	MRGPRX1	CCR7	LDLR	ABTB1	AK5	ADAM23	ANKMY1	ARVCF	CEP290	GABRB3	AASDHPPT
	NSD1				DARS2	NOD1	CCT4	LRRIQ1	ACACB	AKR1C2	ADARB1	ANKRD26	ASAH2	CHN2	GIGYF1	AASS
	OGDHL				DENND4A	NOD2	CDC42BPB	MAML2	ACAD10	ALK	ADCK4	APOB	ASH1L	CIT	GRIN2B	AATF
	PDK3				DEPDC7	OPN1LW	CEP135	MAN2C1	ACE	ALPP	ADCY2	APOBEC3F	ATP10D	CPEB2	ILF2	ABAT
	PRKCSH				DLGAP2	OR52N5	CIT	MTMR6	ACHE	AMOTL1	ADCY8	APOL6	ATP1A1	CSNK1D	INTS6	ABCA1
	RAD51C				DLX3	PIGN	CMPK2	NALCN	ACOX2	ANGEL2	ADD3	AR	ATP1B1	CSNK1G3	KAT2B	ABCA10
	SAGE1				DNAJB5	PIKFYVE	CNOT1	NCAPG2	ACP2	ANK3	ADH6	ARHGAP11A	B4GALNT1	CSRNP2	KATNAL2	ABCA11P
	SRPK3				DNAJB9	PKD1	CNOT6	PBLD	ACRBP	ANKRD17	ADPGK	ARHGEF10L	BAI1	DDX50	KDM5B	ABCA12
	STARD8				DST	PTMS	CTNNAL1	POGZ	ACSM5	ANKRD35	ADRA2C	ARHGEF19	BAZ2B	DHX15	KDM6B	ABCA13
	TBC1D8B				ECE2	PTPN14	DCAF4L2	PRSS55	ACTN4	ANKZF1	ADRM1	ARHGEF3	BCL11A	DHX37	MBD5	ABCA2
	TCTEX1D2				EGFR	SASS6	DIP2A	PSG7	ACTR6	APBA1	ADSL	ARID3B	BNIP1	DHX57	MED13L	ABCA3
	TRRAP				EHD2	SLC22A23	DNAH11	RAB6B	ADAM18	APCDD1	AFF4	ARRB1	BRCA1	DOCK1	MIB1	ABCA4
	TUBGCP5				EIF4A1	SLC6A8	DNAH5	ROBO1	ADAM33	APCS	AGBL5	ASXL2	BRF2	DOCK10	MLL3	ABCA5
	USP26				EIF4G1	SLITRK5	DPYSL3	RPRD1A	ADAMTS10	APLF	AGPAT4	ATP10B	BRWD1	DOCK2	MYO9B	ABCA6
	USP9X				EIF4G2	VPS41	DUSP14	RPS6KB2	ADAMTS7	APOB	AGTPBP1	ATP13A3	BST2	DOCK4	MYT1L	ABCA7
	USP9Y				ENPP2	ZBED2	EFCAB5	SMARCC2	ADAMTS9	AQP7	AHCYL2	ATP1A3	BTAF1	DPP4	NAA15	ABCA8
	VSIG1				FAM177B		ELOVL1	SRSF6	ADAP1	AQR	AHNAK2	ATP1B4	BTBD9	EBI3	NCKAP1	ABCA9
	ZNF236				FAM92B		EMR1	TCF4	ADCY5	ARHGAP10	AIFM1	ATP8B1	BTN1A1	EIF3G	NINL	ABCB1
	ZXDA				FAP		EPHA1	THBS3	ADCY9	ARHGAP15	AK1	ATP9B	C10orf90	ELOVL3	NLGN3	ABCB10
					FAT1		FAM129B	TJP3	ADD3	ARHGAP28	AKAP13	B3GNT2	C11orf24	EPB41L3	NR3C2	ABCB11
					FGD3		FAT2	TPR	ADNP	ARHGEF17	ALG6	B4GALNT4	C16orf13	EPM2AIP1	NRXN1	ABCB4
					FGFBP1		FOXQ1	TRPC5	ADRBK2	ARMC9	ALK	BAG3	C21orf2	ESRP2	OR52M1	ABCB5
					FLII		GIMAP8	UBR3	AEBP2	ARNT	ALKBH3	BAI2	CACNA2D3	FAM46C	P2RX5	ABCB6
					FRMD3		GLRA2	UBXN7	AFM	ATG2B	ALOX12	BAP1	CARKD	FAM49A	PHF2	ABCB7
					GAPVD1		GOLGA5	UNC13B	AFP	ATP2C2	ALPK1	BAZ1A	CASP8AP2	FAM71C	POGZ	ABCB8
					GLI4		GON4L	USH2A	AGAP1	ATP5O	AMIGO2	BAZ2B	CBX4	FCRL3	PTEN	ABCB9
					GLRA2		GPR98	USP18	AGAP2	BAAT	ANKFY1	BCAM	CC2D1A	FRYL	PTK7	ABCC1
					GPBP1		H2AFV	VPS13B	AGK	BAI2	ANKRD34B	BCAR1	CCDC87	GBA2	RANBP17	ABCC10
					HADHA		HTATIP2	ZBED4	AGT	BCL2L11	ANKRD44	BIRC2	CCPG1	GLI2	RELN	ABCC11
					IKBIP		IDO2	ZMIZ1	AGTRAP	BCL9L	ANKRD55	BOC	CDAN1	GYLTL1B	RIMS1	ABCC12
					IL27RA		IFI44L	ZNF337	AHDC1	BCLAF1	ANO10	BRCA1	CDC23	H1FOO	SCN2A	ABCC13
					INTS10		IFIH1		AHI1	BICC1	ANPEP	C10orf53	CDC42BPB	HNRNPAB	SETD5	ABCC2
					INTS7		KATNAL2		AHNAK	BIRC6	APEX2	C11orf16	CHD1	IARS	SHANK2	ABCC3
					IREB2		KCNC1		AHNAK2	BNIPL	APOA2	C12orf4	CHD2	ICK	SLC6A1	ABCC4
					ITGAV		KDM6B		AK1	BRCA1	APOL4	C12orf40	CIC	INSRR	SPAST	ABCC5
					ITM2C		KIAA0586		AKAP1	BRD9	ARFGAP1	C16orf3	CMPK2	IQGAP2	SUV420H1	ABCC6
					JAK1		KLHL14		AKAP4	BSPRY	ARHGAP12	C17orf53	CNOT3	ITM2C	SYNGAP1	ABCC8
					KCNJ15		KRBA1		AKAP9	BTBD2	ARHGAP21	C19orf47	COL25A1	IZUMO1	TBR1	ABCC9
					KDM5B		LARP4B		AKNA	BTNL9	ARHGAP26	C1QC	COL5A3	JAKMIP1	TCF7L2	ABCD1
					KIAA1161		LIPT1		AKR1B15	C10orf137	ARHGAP4	C4orf29	CPD	KANK1	TNRC6B	ABCD2
					KIAA1324		LRP1		AKR1C2	C12orf39	ARHGEF10L	C5orf20	CSDE1	KDM5B	TRIO	ABCD3
					KIF21A		LZTR1		AKR1D1	C12orf57	ARHGEF11	C5orf42	CSMD2	KLHL21	TRIP12	ABCD4
					KLHL28		MACC1		AKT2	C14orf105	ARL6IP4	C7orf26	CSTF2T	KRT85	USP45	ABCE1
					LAMA2		MAP4K1		ALDH18A1	C3orf20	ARMC1	C9orf3	CTCF	LMX1A	VIL1	ABCF1
					LAMA3		MAPK13		ALDH1L1	C3orf38	ARPC1B	CACNA1E	CTNNA3	LRRC31	WAC	ABCF2
					LAMB2		MAPK8IP3		ALDH3A1	C5orf42	ARPP21	CACNA1G	CTNNB1	LRTOMT	WDFY3	ABCF3
					LAMC1		MCOLN3		ALDH5A1	CA2	ASAP3	CAD	CTTNBP2	LSS		ABCG1
					MARK3		MED13L		ALMS1	CACNA1A	ASCC3	CASR	CUBN	LZTR1		ABCG2
					MCF2L2		MTHFS		ALS2	CACNA1G	ASNSD1	CBFA2T3	CUL3	MAPK8IP1		ABCG4
					MICAL2		MTUS1		AMBP	CACNA2D2	ASXL1	CCDC27	CYP27C1	MICAL2		ABCG5
					MNS1		MUC4		AMBRA1	CAD	ATF4	CCNG1	DCUN1D3	MRPL48		ABCG8
					MOV10		MYH10		AMOTL1	CAPN5	ATG14	CD44	DDX3X	MUC4		ABHD1
					MRGPRX1		MYO7B		AMPD2	CAPS	ATP13A1	CDC42BPG	DDX60	MX2		ABHD10
					MTR		NECAB3		AMY2B	CASKIN2	ATP13A5	CDH23	DHX29	MYH10		ABHD11
					MUC17		NIN		ANGPT2	CCDC13	ATP5B	CEACAM7	DIP2A	MYO18A		ABHD12
					NAV2		NUB1		ANGPTL4	CCNJL	ATP6V1D	CELF2	DIP2C	MYO7B		ABHD12B
					NCOR2		OR10Z1		ANK2	CCR3	ATRX	CFI	DLL1	NAA20		ABHD13
					NLRC4		OR2K2		ANK3	CDC34	ATXN2	CGN	DNAH5	NAT1		ABHD14A
					NUAK1		OR5M9		ANKFN1	CDH13	BAI3	CHAT	DNMT3A	NAV3		ABHD14B
					NUP133		ORC4		ANKK1	CDH2	BAMBI	CHRNA9	DOCK5	NCKAP1L		ABHD15
					PCDH15		PCOLCE		ANKRD11	CDHR3	BAZ2B	CLDN12	DOT1L	NCOA4		ABHD3
					PDIA2		PDGFD		ANKRD17	CDHR5	BCAR3	CLEC3A	DSCAM	NFIC		ABHD4
					PDIA4		PEX5L		ANKRD23	CDKL3	BCL2L11	COL27A1	DSCAML1	NLRP7		ABHD5
					PGM2		PHF2		ANO3	CDON	BECN1	COL4A4	DSG3	NSL1		ABHD6
					PPM1A		POM121		ANO5	CELA1	BIN3	CPNE7	DST	OGN		ABHD8
					PTK7		PPM1B		ANP32D	CELSR2	BIRC6	CPO	DVL3	OR4C11		ABI1
					PTPRZ1		PRKCA		ANTXR2	CELSR3	BRD2	CREBBP	DYRK1A	OTUD4		ABI2
					RAI1		PTPN11		AOC3	CHD1	BRD8	CRTC1	ECE1	PCOLCE2		ABI3
					RGL1		RBM27		AP1S2	CHD4	BSN	CSTF2	ECM2	PCSK6		ABI3BP
					RHOT2		SCN3A		AP2S1	CHSY3	BTNL8	CTAGE1	EFCAB5	PDS5A		ABL1
					RIC8B		SETBP1		AP3B2	CLEC4A	BTNL9	CYP7A1	ELAVL2	PHF10		ABL2
					RIMS1		SGSM3		AP3D1	CLEC7A	BYSL	DBF4	EPHB2	PHOX2B		ABLIM1
					RNPEPL1		SIN3B		APAF1	CNOT2	BZRAP1	DBNL	ETFB	PIK3CG		ABLIM2
					RYR1		SLC16A10		APBA1	COG4	C10orf12	DCAF4	FAM168B	PIPOX		ABLIM3
					SDCCAG3		SLC17A3		APBB1	COL27A1	C10orf129	DCLRE1C	FAM8A1	PLOD1		ABO
					SDHA		SLC25A39		APC2	COL4A4	C10orf76	DDR1	FARP1	POLR2B		ABP1
					SEMA5A		SLC26A7		APCDD1L	COPZ1	C11orf42	DENND4C	FBXO11	POP5		ABR
					SIN3A		SLC6A13		APEX2	CPLX3	C11orf80	DGKH	FBXO18	PPP1R3C		ABRA
					SLC39A12		SLITRK5		APOA5	CRAMP1L	C11orf84	DIAPH3	FBXW11	PRSS3		ABT1
					SLCO1C1		SMC3		APOB	CSMD2	C11orf87	DIRC1	FCRL6	PTPN3		ABTB1
					SNAP91		SMG6		APOL4	CSMD3	C14orf93	DPP9	FOXP1	RABGEF1		ABTB2
					SORBS1		SNRK		AQPEP	CSRNP3	C16orf3	DRD1	GIGYF1	RAD52		ACAA1
					SPATA13		SNX5		ARHGAP21	CTNNB1	C16orf62	DSCAML1	GIGYF2	RAPGEF2		ACAA2
					SPEG		SORCS1		ARHGAP30	CTNS	C16orf72	DSPP	GIMAP8	RB1CC1		ACACA
					SPEN		SOX6		ARHGAP5	CTSH	C16orf82	ECT2	GLTSCR2	REEP2		ACACB
					SUCLG2		SPAG17		ARHGEF10L	CXCR6	C19orf59	EHD1	GOLGA5	RHBDL2		ACAD10
					SUV420H1		SRCAP		ARHGEF11	CYP1A2	C1orf131	EIF2AK4	GOPC	RNF20		ACAD11
					SWAP70		SRF		ARHGEF16	CYP4A22	C1R	EIF3A	GPRIN1	RSRC1		ACAD8
					SYNE1		STK11		ARHGEF3	CYP4F12	C2orf83	EIF4G1	GRIN2B	S100G		ACAD9
					TBCK		STK19		ARHGEF4	DARC	C3orf52	ELL3	HECTD1	SAMM50		ACADL
					TCF3		STK36		ARID1B	DAXX	C4orf40	EML2	HIVEP3	SART3		ACADM
					TRIP12		SUV420H1		ARMC3	DBNL	C5	ENPP6	HOXD1	SCOC		ACADS
					TRPM6		SYNGAP1		ARVCF	DCTN4	C5orf42	ESYT1	IFI30	SCYL1		ACADSB
					TSC2		TBC1D2		ARX	DDI2	CA7	EXOC3L2	IFI44L	SDHA		ACADVL
					TTN		TBC1D23		ASAH2	DDIT3	CABP5	FAM114A2	IFNA10	SDPR		ACAN
					UBB		TBC1D2B		ASB11	DDX24	CACNA1D	FAM149B1	IFT88	SELP		ACAP1
					UIMC1		TEPP		ASB14	DEAF1	CACNA1E	FAM184A	IGSF3	SERBP1		ACAP2
					VNN1		TET2		ASH1L	DENND4B	CACNA1H	FAM20B	IL17RA	SH3GL1		ACAP3
					YTHDC2		TRIM17		ASL	DET1	CADPS	FAM26E	IL3	SKA2		ACAT1
					ZNF213		TRPV5		ASPM	DGCR8	CAMK2B	FANCG	ILF2	SLC39A5		ACAT2
					ZNF530		UBE4A		ATAD5	DLK1	CAMK4	FARSA	INTS6	SLFN11		ACBD3
					ZRANB3		UPF3A		ATG2B	DMC1	CANT1	FAT1	IQGAP2	SMAD5		ACBD4
							UTP20		ATIC	DMD	CAPN1	FBLN2	JAKMIP1	SMC5		ACBD5
							VPS4A		ATP10A	DNAH11	CAPRIN2	FBXW10	KAT2B	SNAP91		ACBD6
							WBSCR17		ATP10D	DNAH2	CASZ1	FCGBP	KATNAL2	SPRED1		ACBD7
							WDFY3		ATP11C	DNAH5	CBFA2T2	FCN2	KDM5B	STAG3		ACCN1
							WDR64		ATP1A1	DNAH9	CBLN3	FLNA	KDM6B	STAMBP		ACCN2
							WNT7B		ATP1A4	DNAJC6	CBX5	FOXD1	KIAA0100	TCF12		ACCN3
							ZBTB40		ATP1B1	DOCK2	CCDC112	FOXJ2	KIAA0232	TCTE1		ACCN4
							ZMAT5		ATP2A1	DOK3	CCDC114	FREM2	KIF21A	TELO2		ACCN5
							ZNF445		ATP2B2	DOM3Z	CCDC129	FRMD7	KIR2DL2	TEX2		ACCS
									ATP2B4	DPP4	CCDC135	FTO	KLB	TMC1		ACD
									ATP4A	DRD3	CCDC15	FUCA1	L1CAM	TMEM126B		ACE
									ATP6V1A	DSCAML1	CCDC41	GBP1	LARP4B	TMTC2		ACE2
Abbreviations: AGP, Autism Genome Project; ASC, Autism Sequencing Consortium; ASD, autism spectrum disorder; CDD, childhood disintegrative disorder; LGD, likely gene disrupting; SSC, Simons Simplex Collection									ATP8B2	DTNA	CCDC8	GBP7	LIG3	TOMM70A		ACER1
aGenes with most statistically significant evidence for association with ASD (DeRubeis et al. 2014, Iossifov et al. 2014, Sanders et al. 2015)									B4GALNT1	DTNBP1	CCNT2	GCNT2	LRP2	TPRA1		ACER2
									B9D1	E2F7	CCR9	GEMIN4	LRP6	TPTE		ACER3
									BAI1	EAF2	CCT6A	GET4	LTN1	TTLL5		ACHE
									BAI3	ECSIT	CD177	GH2	MAP3K14	TTN		ACLY
									BAIAP2L1	EGR3	CD19	GLIS1	MBD5	TYRP1		ACMSD
									BAZ1A	EIF3G	CD200R1	GPC1	MDN1	USH1C		ACN9
									BAZ2B	EIF4A1	CD248	GPN3	MED13	USP28		ACO1
									BCCIP	EIF5A2	CD72	GPR133	MED13L	VPS13A		ACO2
									BCHE	EMILIN2	CDC123	GPR148	MEMO1	WDR60		ACOT12
									BCL11A	EP300	CDC42BPA	GPR156	MFSD3	WDR62		ACOT13
									BCL2L14	EP400	CDC7	GPR179	MLANA	WWC2		ACOT2
									BCORL1	EPHB6	CDCA7L	GPR35	MORC3	YIF1A		ACOT4
									BEST3	ERBB4	CDH16	GRIA1	MOV10	ZDHHC11		ACOT7
									BIRC6	ERGIC1	CDH3	GRK4	MPHOSPH8	ZNF230		ACOT8
									BLK	ESRP1	CDK14	GSPT1	MPP6	ZNF354A		ACOT9
									BMP1	ESRRB	CELSR1	GTF3C1	MSL2	ZNF407		ACOX1
									BMP15	ESYT3	CENPN	GTF3C5	MTHFS	ZNF468		ACOX2
									BNC1	EXT1	CEP290	GUSB	MTUS1	ZNF750		ACOX3
									BNIP1	EYS	CFTR	HAS2	MUC21	ZNF774		ACOXL
									BRCA1	EZR	CHD3	HERC2	MYH10	ZP1		ACP1
									BRD1	FAF2	CHD6	HHIPL1	MYH2			ACP2
									BRD3	FAM129B	CHI3L1	HMGCLL1	MYO1E			ACP5
									BRF1	FAM154A	CHL1	HNRNPD	NACC1			ACP6
									BRF2	FAM200A	CHMP4A	IBTK	NAPRT1			ACPL2
									BRPF1	FAM65C	CHN2	IFI44L	NARG2			ACPP
									BRWD1	FANCA	CHRM4	IFT57	NBEA			ACPT
									BST2	FAT4	CHST2	IGHMBP2	NCKAP1			ACR
									BTAF1	FBN1	CIT	IL20RB	NDST4			ACRBP
									BTBD2	FBN3	CLASRP	IL22RA1	NEDD9			ACRC
									BTBD9	FBXL14	CLDND1	IL7	NF1			ACRV1
									BTN1A1	FMO3	CLPX	INPP4A	NFE2L3			ACSBG1
									C10orf137	FOXJ2	CNNM2	IREB2	NFIA			ACSBG2
									C10orf90	GAD1	CNOT3	IRF2	NFIB			ACSF2
									C11orf24	GALC	CNOT4	ITGAL	NFKBIL1			ACSF3
									C16orf13	GALM	CNTN1	ITGAM	NIN			ACSL1
									C19orf70	GBP6	CNTN5	ITGAV	NINL			ACSL3
									C1orf173	GFRAL	CNTN6	ITPR1	NMT1			ACSL4
									C20orf96	GIF	COBLL1	KANK1	NOTCH1			ACSL5
									C21orf2	GJB3	COL11A1	KCNH6	NR3C2			ACSL6
									C2CD3	GLI3	COL12A1	KCNJ6	NRXN1			ACSM1
									C2orf42	GLRB	COL14A1	KCP	NUAK1			ACSM2B
									C2orf73	GMFG	COL4A6	KIAA0195	OLFM3			ACSM3
									C4orf19	GNA11	COL6A3	KIAA0232	OR10Z1			ACSM5
									C4orf27	GNS	CORO2A	KIF14	OR4C11			ACSS1
									C5orf54	GON4L	CPA4	KIF16B	OR52M1			ACSS2
									C9orf156	GPC5	CPEB2	KIF4A	OSBPL8			ACSS3
									CA3	GPD1	CPM	KIFC2	P2RX5			ACTA1
									CABP7	GPR108	CPO	KIR3DL1	PAFAH1B2			ACTA2
									CACNA1D	GPR113	CRIM1	KIRREL	PARD3B			ACTB
									CACNA1E	GPR116	CRIP3	KL	PAX5			ACTC1
									CACNA1G	GREB1L	CRKL	KLHL11	PCOLCE			ACTG1
									CACNA1H	GRHL3	CRTC1	KLHL12	PCSK2			ACTG2
									CACNA1S	GRIK5	CSDE1	KRT12	PER2			ACTL6A
									CACNA2D1	GRWD1	CSF2RB	KRT26	PFKFB2			ACTL6B
									CACNA2D3	GSDMB	CSNK1D	KRT39	PFKL			ACTL7A
									CAD	GYS2	CSNK1G3	KRT75	PHF2			ACTL7B
									CALHM3	HCN2	CSRNP2	KRT83	PHF21A			ACTL8
									CAMK2A	HDAC2	CST11	LAMA4	PHF3			ACTL9
									CAMSAP1	HDHD2	CTNND2	LAMA5	PHF7			ACTN1
									CAP2	HDLBP	CTSB	LCT	PLCD4			ACTN2
									CAPN10	HERC2	CUBN	LCTL	PLEKHO1			ACTN3
									CAPN12	HGS	CWF19L2	LGALS13	PNPLA7			ACTN4
									CAPRIN2	HIF3A	CX3CR1	LILRA1	POGZ			ACTR10
									CARKD	HIST1H4E	CXADR	LILRB2	POLRMT			ACTR1A
									CARS	HLTF	CXorf23	LIPC	POM121			ACTR1B
									CARS2	HRH1	CYLD	LIPE	PPM1D			ACTR2
									CASK	HSPA1L	CYP27C1	LRBA	PPP2R5D			ACTR3
									CASP1	HSPA6	CYP4A22	LRCH3	PRSS38			ACTR3B
									CASP8AP2	HUWE1	CYP4F12	LRRC25	PSMD12			ACTR3C
									CAT	IDUA	CYTH4	LRRC56	PTK7			ACTR5
									CATSPERG	IGSF10	DAB1	LRRC61	PTPN13			ACTR6
									CBL	IKBKE	DCAF12L1	LRTOMT	RAB2A			ACTR8
									CBX4	IL1R2	DCHS2	LYRM4	RAD21L1			ACTRT1
									CC2D1A	IL1RAP	DCLRE1B	MAGEL2	RAI1			ACTRT2
									CCBL2	INO80	DCLRE1C	MAP4	RANBP2			ACVR1
									CCDC120	INSR	DCST2	MAP9	RCBTB1			ACVR1B
									CCDC126	ISLR2	DCX	MC5R	REXO1			ACVR2A
									CCDC129	ITGA11	DDB1	MCC	RIMS1			ACVR2B
									CCDC14	ITGA2	DDC	MCF2L	RNF146			ACVRL1
									CCDC158	ITGA3	DDX1	MCM2	RNF38			ACY1
									CCDC22	ITGAX	DDX25	MCM3AP	RP1L1			ACY3
									CCDC27	JAG1	DDX50	MDN1	RPAP1			ACYP1
									CCDC28B	JARID2	DGAT2L6	MED16	RPS6KA3			ACYP2
									CCDC65	JMJD8	DGKD	MEF2D	RUNDC1			ADA
									CCDC84	KCNH3	DGKG	MMP25	RUNDC3B			ADAD1
									CCDC87	KCNQ2	DGKH	MMP8	S100G			ADAD2
									CCDC88C	KCNU1	DHCR7	MOGAT3	SCAMP2			ADAL
									CCHCR1	KDR	DHPS	MPG	SCN2A			ADAM10
									CCL5	KIAA0319	DHX15	MS4A15	SCNN1D			ADAM11
									CCNB1	KIAA1217	DHX30	MSLN	SCP2			ADAM12
									CCNB3	KIAA1737	DHX37	MTERF	SCUBE2			ADAM15
									CCNJL	KIF14	DHX57	MUC17	SDCCAG3			ADAM17
									CCPG1	KLHL17	DIP2C	MUC20	SETBP1			ADAM18
									CCR7	KLHL32	DNAH12	MYH6	SETD2			ADAM19
									CCT4	KLRD1	DNAH2	MYH8	SH2B1			ADAM20
									CCT6B	KNTC1	DNAH5	MYO6	SHANK2			ADAM21
									CD151	KRT10	DNAH7	NAPRT1	SIK3			ADAM22
									CD59	KRT34	DNASE1	NDUFC2	SLC25A39			ADAM23
									CD72	KRTAP10-5	DNMBP	NEB	SLC38A3			ADAM28
									CDAN1	KRTAP1-1	DNMT1	NEK4	SLC6A8			ADAM29
									CDC23	LDLR	DOCK1	NFE2L1	SLC7A7			ADAM30
									CDC34	LEPRE1	DOCK10	NLGN4X	SMAP2			ADAM32
									CDC42BPB	LILRA1	DOCK2	NLRC4	SORBS1			ADAM33
									CDH13	LIN54	DOCK4	NNMT	SPAG9			ADAM3A
									CDH24	LIPE	DOCK9	NOB1	SPAST			ADAM5P
									CDH5	LMNB2	DOPEY2	NOG	SPATA13			ADAM6
									CDHR2	LMO7	DPEP2	NOX3	SPEN			ADAM7
									CDK13	LPCAT4	DPF3	NRF1	SPINK5			ADAM8
									CDK18	LRP1	DPP4	NXF5	SPTBN1			ADAM9
									CDK19	LRRC8B	DRD1	ODF2L	SRCAP			ADAMDEC1
									CEBPG	LRRIQ1	DSCAM	OLFML2A	STAM			ADAMTS1
									CENPI	LUZP1	EBF2	OR10K2	STARD10			ADAMTS10
									CEP135	MAML2	EBI3	OR4C15	SUCLG2			ADAMTS12
									CEP192	MAN2B1	ECM1	OR5P3	SUFU			ADAMTS13
									CEP350	MAN2C1	EDC3	OR9A2	SUV420H1			ADAMTS14
									CES2	MAP3K5	EDEM2	OTOF	SYNGAP1			ADAMTS15
									CGGBP1	MARK2	EDNRB	P2RX1	TBC1D23			ADAMTS16
									CGNL1	MED20	EEF2	PABPC3	TBL1XR1			ADAMTS17
									CHD1	MED26	EIF3G	PBX4	TBR1			ADAMTS18
									CHD2	MKI67	EIF3H	PCDHB13	TCF7L2			ADAMTS19
									CHD3	MLLT1	EIF4G1	PGAM5	TECTA			ADAMTS2
									CHD4	MMP15	ELOVL3	PHC2	TERF2			ADAMTS20
									CHGA	MMS19	ELTD1	PHF14	THAP5			ADAMTS3
									CHMP1A	MPHOSPH6	EMR1	PHKA2	TLK2			ADAMTS4
									CHRNB1	MRGPRX1	ENAM	PITPNB	TMEM39B			ADAMTS5
									CHRND	MRI1	ENOX2	PITPNM1	TNFRSF8			ADAMTS7
									CHRNG	MRPL50	ENPP5	PJA2	TNRC6B			ADAMTS8
									CHST2	MRPS31	EP300	PLEKHA4	TPTE			ADAMTS9
									CHSY1	MTA3	EPB41L3	PLEKHG2	TRIM17			ADAMTSL3
									CIC	MTHFD1	EPHA7	PLXNA1	TRIP12			ADAMTSL5
									CISH	MTMR6	EPHB1	PLXNA4	TROVE2			ADAP1
									CIT	MUC17	EPM2AIP1	POLR1C	TRPM3			ADAP2
									CLASP1	MUC4	EPN2	PPP1R12B	TRPM5			ADAR
									CLCA2	MUS81	ERGIC3	PPP1R7	TSPAN17			ADARB1
									CLCN7	MYH11	ESF1	PRDX1	TSPAN4			ADARB2
									CLCNKB	MYLK3	ESPNL	PRKCG	TUSC1			ADAT1
									CLIP2	MYO10	ESRP2	PRPF40B	UBAP2L			ADAT2
									CMAS	MYO1D	ESYT2	PSME4	UBR3			ADAT3
									CMPK2	MYO5A	EVL	PTH1R	UBR5			ADC
									CNGB1	MYO5B	EXOC2	PTPN13	UNC80			ADCK1
									CNOT1	MYO7B	FAH	PTPN14	UPF3B			ADCK2
									CNOT3	MYOM3	FAM126A	PTPRM	USP15			ADCK3
									CNOT4	NAA25	FAM133B	PTRH2	USP29			ADCK4
									CNOT6	NAGLU	FAM134C	QKI	USP45			ADCK5
									CNP	NALCN	FAM179A	RAB3GAP2	VAV3			ADCY1
									CNPY2	NAV2	FAM189A2	RAB40A	VCP			ADCY10
									CNST	NAV3	FAM192A	RABGAP1	VSIG4			ADCY2
									CNTN6	NBEAL2	FAM198B	RAD17	WAC			ADCY3
									CNTNAP4	NCAPG	FAM46C	RALGPS2	WDFY3			ADCY4
									COBL	NCAPG2	FAM49A	RAPGEF4	WDR33			ADCY5
									COL12A1	NCKAP1L	FAM65A	RAPGEF6	WNT7B			ADCY6
									COL20A1	NCOA1	FAM65B	RBM15	WNT9A			ADCY7
									COL23A1	NCOR2	FAM71C	RECQL4	YTHDC1			ADCY8
									COL25A1	NDST4	FANCA	RGS7	ZFHX3			ADCY9
									COL27A1	NEK4	FAT4	RHBDF1	ZFP2			ADCYAP1
									COL4A3BP	NFRKB	FBN1	RNF216	ZFYVE26			ADCYAP1R1
									COL5A3	NFYA	FBXL12	RPH3AL	ZMYND11			ADD1
									COLEC12	NLRP11	FCGBP	RRBP1	ZNF490			ADD2
									CPA4	NOD1	FCN2	SACS	ZNF598			ADD3
									CPAMD8	NOD2	FCRL3	SALL4	ZNF614			ADH1A
									CPD	NOTCH1	FGD5	SAMD9L	ZWILCH			ADH1B
									CPT1C	NR2E3	FGFR3	SBNO1				ADH1C
									CPXM1	NUP133	FGL1	SBNO2				ADH4
									CPZ	OBSCN	FGR	SCN1A				ADH5
									CR1	OPN1LW	FKBP6	SCN9A				ADH6
									CREBBP	OR13H1	FLII	SENP7				ADH7
									CREBL2	OR1D2	FLNB	SERPINA5				ADHFE1
									CRHR1	OR2D2	FOXS1	SESN2				ADI1
									CROCC	OR2G3	FPR3	SETDB1				ADIG
									CRTC3	OR52N5	FRYL	SF3B4				ADIPOQ
									CRY2	OR5AR1	G3BP1	SFN				ADIPOR1
									CSAD	OR6N2	GAPVD1	SHANK2				ADIPOR2
									CSDE1	OR9G4	GART	SIX2				ADK
									CSF2RB	OXCT1	GATAD2A	SLC15A4				ADM
									CSMD1	P2RX1	GBA2	SLC16A3				ADM2
									CSMD2	PAH	GCNT2	SLC23A1				ADNP
									CSNK2A1	PAM	GDF9	SLC24A1				ADNP2
									CSTA	PAPPA	GFPT2	SLC39A12				ADO
									CSTF2T	PAQR4	GGA3	SLC3A2				ADORA1
									CTCF	PARP10	GGN	SLC43A2				ADORA2A
									CTNNA3	PASD1	GGT7	SLC4A3				ADORA2B
									CTNNB1	PATE2	GH2	SLC4A4				ADORA3
									CTTNBP2	PBLD	GIMAP8	SLC6A6				ADPGK
									CUBN	PCDH15	GK5	SLC7A4				ADPRH
									CUL3	PCDHB9	GLCCI1	SMOX				ADPRHL1
									CUL5	PCNT	GLI2	SMPDL3B				ADPRHL2
									CUL7	PCSK9	GLIS1	SNRNP200				ADRA1A
									CUL9	PDE4B	GLP1R	SNX20				ADRA1B
									CYP27C1	PDE4C	GLRX3	SNX33				ADRA1D
									CYP3A43	PGD	GLTSCR1	SON				ADRA2A
									CYP4F12	PGM3	GLYAT	SPEG				ADRA2B
									CYP4F3	PIGN	GMPR2	SPTBN4				ADRA2C
									CYP4Z1	PIKFYVE	GNA14	STARD3				ADRB1
									DAP3	PKD1	GNL2	STARD8				ADRB2
									DAPK1	PKD1L3	GNL3	STAT2				ADRB3
									DARS2	PKNOX2	GNPAT	STIP1				ADRBK1
									DBR1	PLCB4	GOLGB1	SYNGAP1				ADRBK2
									DCAF11	PLCD1	GPAT2	SYNJ2				ADRM1
									DCAF12L1	PLOD3	GPATCH8	TACSTD2				ADSL
									DCAF4L2	PNLIPRP2	GPBP1	TBC1D14				ADSS
									DCAF5	PODXL2	GPHA2	TCP11				ADSSL1
									DCDC5	POGZ	GPR112	TDRD5				AEBP1
									DCLK1	POLD2	GPR119	TEX2				AEBP2
									DCUN1D3	POLR2A	GPR171	TFR2				AEN
									DDB1	POLR3B	GPR82	THOC2				AES
									DDR2	POPDC2	GPRC6A	THUMPD3				AFAP1-AS
									DDX20	POU3F1	GRAMD1C	TIMELESS				AFAP1L1
									DDX23	PPP1R15A	GRAMD4	TLR9				AFAP1L2
									DDX3X	PRDX3	GRIK1	TMCC2				AFF1
									DDX50	PRIM1	GRIN1	TMCO4				AFF2
									DDX58	PRKCA	GRK6	TMEM110				AFF3
									DDX60	PRKCE	GRM4	TMEM214				AFF4
									DENND4A	PROM1	GRM8	TMEM79				AFG3L2
									DENND5B	PRR22	GTF3C3	TNRC6A				AFM
									DEPDC7	PRSS55	GYLTL1B	TNS1				AFP
									DHX29	PRX	GZMA	TPTE				AFTPH
									DHX9	PSG7	H1FOO	TRAPPC10				AGA
									DICER1	PSMA8	HABP2	TRIM68				AGAP1
									DIP2A	PTMS	HDAC7	TRPC7				AGAP11
									DIP2C	PTPN14	HDC	TRRAP				AGAP2
									DIS3L2	PTPRF	HDGFRP2	TSC22D3				AGAP3
									DISC1	PTPRN2	HEG1	TTC21B				AGAP8
									DLC1	PTPRR	HEMGN	TUB				AGBL1
									DLGAP2	PTPRS	HHIPL2	TUBB6				AGBL2
									DLL1	PXDNL	HIP1R	TUBGCP2				AGBL3
									DLX3	RAB25	HIPK1	TYW1				AGBL4
									DMPK	RAB2A	HIST1H3G	UBB				AGBL5
									DMXL2	RAB6B	HIST1H4H	UBR4				AGER
									DNAH11	RAD52	HIVEP1	UHRF1				AGFG1
									DNAH17	RANBP9	HIVEP2	USP15				AGFG2
									DNAH2	RAPGEF5	HK2	VPS36				AGGF1
									DNAH5	RASSF1	HMGB4	VPS4B				AGK
									DNAH7	RBPJL	HMGCR	WDR20				AGL
									DNAH9	RCL1	HMGCS2	WDR26				AGMAT
									DNAJB11	RNF20	HNRNPAB	WDR6				AGPAT1
									DNAJB5	RNF208	HNRNPK	WDR75				AGPAT2
									DNAJB6	RNF6	HPS6	XIRP1				AGPAT4
									DNAJB9	ROBO1	HPSE	XPNPEP2				AGPAT5
									DNAJC13	ROCK1	HTT	XRCC5				AGPAT6
									DNASE1	RPRD1A	IARS	ZBED5				AGPAT9
									DNMT3A	RPS6KB2	ICAM2	ZBTB11				AGPS
									DOCK1	RSBN1L	ICK	ZBTB45				AGR2
									DOCK4	RTN4	IFNA4	ZBTB49				AGR3
									DOCK5	RYR1	IFT172	ZC3H7B				AGRP
									DOCK7	SAFB	IGF2R	ZDHHC14				AGT
									DOHH	SASS6	IGFN1	ZFYVE26				AGTPBP1
									DOM3Z	SCHIP1	IGSF1	ZMAT4				AGTR1
									DOT1L	SCYL1	IGSF9B	ZMIZ1				AGTR2
									DPP6	SEC22C	IL16	ZNF385D				AGTRAP
									DPYSL2	SEC24D	IL6R	ZNF548				AGXT
									DPYSL3	SERTAD2	INPP5K	ZNF554				AGXT2
									DSCAM	SESN2	INSRR	ZNF649				AGXT2L1
									DSCAML1	SESN3	IPMK	ZNF672				AGXT2L2
									DSG3	SEZ6L2	IPO4					AHCTF1
									DST	SH2B1	IQGAP2					AHCY
									DUOX2	SH3TC2	IRAK2					AHCYL1
									DUS1L	SIDT2	ITGB1					AHCYL2
									DUSP14	SIK3	ITGB3					AHDC1
									DVL3	SIM2	ITIH1					AHI1
									DYNC1H1	SKIL	ITM2C					AHNAK
									DYRK1A	SLC17A6	ITPRIPL1					AHNAK2
									DYSF	SLC22A23	ITSN2					AHR
									DZIP1L	SLC22A6	IZUMO1					AHRR
									DZIP3	SLC22A9	JAKMIP1					AHSA1
									EBAG9	SLC23A1	KANK1					AHSA2
									ECD	SLC24A1	KANK2					AHSG
									ECE1	SLC33A1	KCNH1					AHSP
									ECE2	SLC35C2	KCNT2					AICDA
									ECHDC3	SLC40A1	KCTD14					AIDA
									ECM2	SLC44A2	KDM4A					AIF1
									EEF1A2	SLC5A8	KDM5B					AIF1L
									EFCAB5	SLC6A8	KDM5C					AIFM1
									EFCAB6	SLC8A3	KIAA0319L					AIFM2
									EFNA2	SLC9A1	KIAA0391					AIFM3
									EFR3B	SLC9A3R1	KIAA0753					AIG1
									EGFL6	SLITRK5	KIAA1244					AIM1L
									EGFR	SMARCC2	KIAA1407					AIM2
									EHD2	SMPD1	KIAA1432					AIMP1
									EID1	SORCS1	KIF14					AIMP2
									EIF2AK3	SPEG	KIF1A					AIP
									EIF3B	SREBF2	KIF21A					AIPL1
									EIF3G	SRRM2	KIF21B					AIRE
									EIF3J	SRSF6	KIF6					AJAP1
									EIF4A1	STXBP2	KLC2					AK1
									EIF4G1	SVIL	KLF15					AK2
									EIF4G2	SYK	KLHL21					AK3
									ELAVL2	SYNE1	KLHL36					AK4
									ELAVL3	SYNGAP1	KLK9					AK5
									ELK1	SYPL2	KRBA2					AK7
									ELOVL1	SYT8	KRT38					AKAP1
									EMILIN1	TAF6L	KRT82					AKAP10
									EMR1	TAPBPL	KRT85					AKAP11
									ENPP2	TBX22	LAMA1					AKAP12
									EP300	TCERG1L	LAMA2					AKAP13
									EP400	TCF4	LAMA4					AKAP14
									EPB42	TDRD6	LAMC2					AKAP3
									EPHA1	TET2	LARP4B					AKAP4
									EPHB1	TG	LATS1					AKAP5
									EPHB2	THBS3	LBP					AKAP6
									EPHX2	THG1L	LCOR					AKAP7
									EPRS	THNSL2	LDB3					AKAP8
									EPT1	TJP2	LDLR					AKAP8L
									ERBB2IP	TJP3	LGR5					AKAP9
									ERCC6L	TLR1	LIG3					AKD1
									ERP44	TM9SF2	LILRA1					AKIRIN1
									ETFB	TMC7	LMBRD1					AKIRIN2
									ETV6	TMEM87A	LMOD1					AKNA
									EVC2	TNIK	LMTK2					AKNAD1
									EXD2	TNIP3	LMX1A					AKR1A1
									EXTL1	TNKS	LNX2					AKR1B1
									EYA1	TNRC6C	LONP1					AKR1B15
									FAAH2	TNS1	LPA					AKR1C1
									FABP4	TOP1MT	LPCAT3					AKR1C2
									FAF2	TPR	LPP					AKR1C3
									FAM120B	TPSD1	LRP1					AKR1C4
									FAM129B	TRAPPC8	LRP2					AKR1D1
									FAM134A	TRIM23	LRP5					AKR1E2
									FAM136A	TRPC5	LRP6					AKR7A2
									FAM168B	TRPM6	LRRC10					AKR7A3
									FAM177B	TSEN2	LRRC31					AKR7L
									FAM47B	TSHZ1	LRRTM3					AKT1
									FAM83C	TSPO	LRTOMT					AKT1S1
									FAM8A1	TTC28	LSMD1					AKT2
									FAM92B	TTC30A	LSS					AKT3
									FAP	TTC39A	LTBP3					AKTIP
									FARP1	TTN	LTF					ALAD
									FAT1	TUBAL3	LUC7L					ALAS1
									FAT2	TUBG1	LUZP4					ALAS2
									FBN1	UAP1L1	LZTR1					ALB
									FBN3	UBR3	MACC1					ALCAM
									FBXL6	UBXN7	MADCAM1					ALDH16A1
									FBXO10	UNC13B	MADD					ALDH18A1
									FBXO11	UPK1A	MAGEC1					ALDH1A1
									FBXO18	URGCP	MAGI1					ALDH1A2
									FBXO30	USH2A	MAML3					ALDH1A3
									FBXW11	USO1	MAN2A1					ALDH1B1
									FBXW9	USP18	MAP1B					ALDH1L1
									FCAR	USP9X	MAP2					ALDH2
									FCGBP	UTRN	MAP2K3					ALDH3A1
									FCRL6	VCAN	MAP6D1					ALDH3A2
									FDFT1	VPS13B	MAPK8					ALDH3B1
									FERMT1	VPS41	MAPK8IP1					ALDH3B2
									FEZF2	VWF	MAPK9					ALDH5A1
									FGD3	WBSCR17	MBD3					ALDH6A1
									FGFBP1	WNT5A	MBD5					ALDH8A1
									FGGY	XRCC3	MBNL1					ALDOB
									FLII	YME1L1	MBTD1					ALDOC
									FMOD	YWHAB	MCPH1					ALG1
									FNBP1L	ZBED2	MED12L					ALG10
									FOXP1	ZBED4	MED13L					ALG11
									FOXP3	ZER1	MEF2D					ALG12
									FRAS1	ZFC3H1	MEPCE					ALG14
									FRMD3	ZFYVE9	MIB2					ALG1L
									FRYL	ZMIZ1	MICAL2					ALG2
									FSHB	ZNF148	MITF					ALG3
									FTSJ3	ZNF214	MKL2					ALG5
									FYCO1	ZNF337	MKNK2					ALG6
									G3BP2	ZNF420	MLF2					ALG8
									G6PC2	ZNF423	MLLT4					ALG9
									GAB3	ZNF536	MMP15					ALK
									GABRA1	ZNF569	MOV10					ALKBH1
									GABRB2	ZNF620	MOV10L1					ALKBH2
									GABRB3	ZNF707	MPHOSPH9					ALKBH3
									GALNT9	ZNF709	MRPL48					ALKBH4
									GAPVD1	ZNF804A	MRPL54					ALKBH5
									GAS2L2	ZPBP	MRPS27					ALKBH6
									GATA4	ZZEF1	MRS2					ALKBH7
									GBP7		MTFR1					ALKBH8
									GCLC		MTNR1B					ALLC
									GCM2		MUC4					ALMS1
									GDF5		MUSK					ALMS1P
									GDI1		MX2					ALOX12
									GGT7		MYBL2					ALOX12B
									GIGYF1		MYCBP2					ALOX15
									GIGYF2		MYCBPAP					ALOX15B
									GIMAP8		MYD88					ALOX5
									GJA10		MYH10					ALOX5AP
									GLCCI1		MYH6					ALOXE3
									GLI4		MYH7B					ALPI
									GLMN		MYH9					ALPK1
									GLOD4		MYO18A					ALPK2
									GLRA2		MYO1A					ALPK3
									GLTSCR2		MYO1B					ALPL
									GLYCTK		MYO1C					ALPP
									GNAI1		MYO1H					ALPPL2
									GNAO1		MYO7B					ALS2
									GNAS		MYOM2					ALS2CL
									GNL3		MYPN					ALS2CR11
									GNPDA2		N4BP1					ALS2CR12
									GNPTG		NAA20					ALS2CR4
									GOLGA3		NAA40					ALS2CR8
									GOLGA4		NAALAD2					ALX1
									GOLGA5		NAP1L4					ALX3
									GON4L		NAT1					ALX4
									GOPC		NAV3					AMAC1
									GORASP2		NBEA					AMACR
									GPBP1		NCAM1					AMBN
									GPC5		NCAPD3					AMBP
									GPCPD1		NCAPH					AMBRA1
									GPN1		NCKAP1L					AMD1
									GPR112		NCOA4					AMDHD1
									GPR114		NCOR2					AMDHD2
									GPR139		NDC80					AMELX
									GPR146		NDUFA8					AMELY
									GPR174		NDUFV3					AMFR
									GPR179		NECAB3					AMH
									GPR75		NEFH					AMHR2
									GPR98		NEK6					AMICA1
									GPRASP1		NELL1					AMIGO1
									GPRIN1		NF1					AMIGO2
									GPS1		NFIC					AMIGO3
									GPSM1		NLGN3					AMMECR1
									GRAMD1B		NLN					AMMECR1L
									GRIA1		NLRP2					AMN
									GRIK5		NLRP7					AMN1
									GRIN2B		NMBR					AMOT
									GRK4		NME6					AMOTL1
									GRM6		NOP2					AMOTL2
									GRM7		NOS1					AMPD1
									GSG1		NPHP4					AMPD2
									GTF2IRD1		NPNT					AMPD3
									GTF3C1		NR1I2					AMPH
									GTF3C2		NRIP1					AMT
									GUCY1A3		NRK					AMTN
									GYG2		NSD1					AMY2B
									GYPE		NSL1					AMZ2
									H2AFV		NSUN6					AMZ2P1
									HACE1		NT5E					ANAPC1
									HADHA		NTRK2					ANAPC10
									HADHB		NUDT16L1					ANAPC11
									HAVCR1		NUP155					ANAPC13
									HCN2		NUP210					ANAPC16
									HCN4		NUP93					ANAPC2
									HDAC1		NXF5					ANAPC4
									HDAC9		OGN					ANAPC5
									HDGFRP2		OGT					ANG
									HDLBP		OLFM3					ANGEL1
									HECTD1		OPLAH					ANGEL2
									HELQ		OR10Q1					ANGPT1
									HEPACAM		OR13F1					ANGPT2
									HERC1		OR1A2					ANGPT4
									HERC2		OR1F1					ANGPTL1
									HEY1		OR1J2					ANGPTL2
									HIGD2A		OR2B11					ANGPTL3
									HIST1H2AE		OR2B6					ANGPTL4
									HIST1H2BJ		OR2F2					ANGPTL5
									HIST1H3G		OR2M2					ANGPTL6
									HIVEP3		OR4C11					ANGPTL7
									HMGCS2		OR4D9					ANK1
									HMHA1		OR5D13					ANK2
									HNRNPF		OR6C2					ANK3
									HNRNPUL1		OR6M1					ANKDD1A
									HOXD1		OR6V1					ANKFN1
									HPCA		OR8S1					ANKFY1
									HRH2		OSBPL3					ANKH
									HSD17B2		OTOP1					ANKHD1-EIF4EBP3
									HSD3B1		OTUD4					ANKK1
									HSP90AA1		P2RX2					ANKLE1
									HSPA4		P2RX7					ANKMY1
									HSPB2		PAFAH2					ANKMY2
									HTATIP2		PAPOLA					ANKRA2
									HTR1D		PAQR3					ANKRD1
									ICA1		PARP12					ANKRD10
									IDO2		PASK					ANKRD11
									IFI30		PBRM1					ANKRD12
									IFI44L		PBX2					ANKRD13A
									IFIH1		PBXIP1					ANKRD13B
									IFNA10		PCCB					ANKRD13C
									IFNA4		PCDH20					ANKRD13D
									IFT172		PCDH7					ANKRD16
									IFT88		PCM1					ANKRD17
									IGF2R		PCOLCE2					ANKRD18A
									IGLL1		PCSK4					ANKRD2
									IGLL5		PCSK6					ANKRD20B
									IGSF10		PCSK7					ANKRD22
									IGSF3		PCYOX1					ANKRD23
									IKBIP		PDCD11					ANKRD26
									IKBKAP		PDCD4					ANKRD26P1
									IKBKB		PDE4DIP					ANKRD27
									IKZF2		PDS5A					ANKRD28
									IL17RA		PDZD2					ANKRD29
									IL20RA		PENK					ANKRD30A
									IL20RB		PEX1					ANKRD30BL
									IL27RA		PFKFB1					ANKRD33
									IL3		PFKM					ANKRD34B
									IL7R		PGAM5					ANKRD35
									ILF2		PGC					ANKRD36BP1
									INCA1		PGM3					ANKRD37
									INCENP		PHC3					ANKRD39
									INPP5B		PHF10					ANKRD40
									INSR		PHF8					ANKRD42
									INTS10		PHKA2					ANKRD43
									INTS6		PHOX2B					ANKRD44
									INTS7		PI4K2A					ANKRD45
									IQCC		PIAS4					ANKRD46
									IQGAP2		PIK3C2A					ANKRD49
									IQGAP3		PIK3CG					ANKRD5
									IREB2		PIK3R4					ANKRD50
									ITGA2B		PIPOX					ANKRD52
									ITGA7		PITRM1					ANKRD53
									ITGA8		PKD1L2					ANKRD54
									ITGAV		PKP4					ANKRD55
									ITGB3		PLA2G12B					ANKRD6
									ITIH3		PLEKHA7					ANKRD60
									ITPR1		PLEKHG4B					ANKRD7
									ITPR3		PLOD1					ANKRD9
									ITSN2		PLXNA3					ANKS1A
									JAK1		PLXNA4					ANKS1B
									JAKMIP1		PLXNB1					ANKS3
									JPH3		PLXND1					ANKS4B
									JUP		PNKP					ANKZF1
									KANK1		PNPLA6					ANLN
									KAT2B		PNPLA8					ANO1
									KATNAL2		POC5					ANO10
									KCNC1		POGK					ANO2
									KCND3		POGZ					ANO3
									KCNH3		POLI					ANO4
									KCNH8		POLR2A					ANO5
									KCNJ15		POLR2B					ANO7
									KCTD20		POP5					ANP32A
									KCTD3		PORCN					ANP32B
									KCTD6		PPARD					ANP32C
									KDM1A		PPFIA1					ANP32D
									KDM2A		PPP1R3C					ANP32E
									KDM2B		PPP2R1B					ANPEP
									KDM5B		PPP2R5A					ANTXR1
									KDM6B		PPP4R4					ANTXR2
									KDR		PPRC1					ANUBL1
									KIAA0100		PRC1					ANXA1
									KIAA0195		PRCP					ANXA10
									KIAA0232		PRELP					ANXA11
									KIAA0586		PREX2					ANXA13
									KIAA1009		PRICKLE3					ANXA2
									KIAA1161		PRKCB					ANXA2P1
									KIAA1324		PRKX					ANXA2P2
									KIAA1432		PROKR2					ANXA2P3
									KIAA1967		PRPF8					ANXA3
									KIF13B		PRPS2					ANXA4
									KIF18A		PRR16					ANXA5
									KIF1A		PRSS23					ANXA6
									KIF21A		PRSS3					ANXA7
									KIFC3		PRSS38					ANXA9
									KIR2DL2		PRSS41					AOAH
									KIRREL2		PSEN2					AOC2
									KIRREL3		PTCD3					AOC3
									KLB		PTGER3					AOX1
									KLF5		PTGES2					AP1AR
									KLHL14		PTOV1					AP1B1
									KLHL25		PTPN12					AP1G1
									KLHL28		PTPN3					AP1G2
									KLHL4		PTPRF					AP1M1
									KLK1		PTPRJ					AP1M2
									KRBA1		PTPRN2					AP1S1
									KRT16		PTPRU					AP1S2
									KRT38		PUSL1					AP1S3
									KRT80		QTRT1					AP2A1
									KRT82		R3HDM1					AP2A2
									KRTAP10-5		RAB30					AP2B1
									KRTAP1-1		RAB3GAP2					AP2M1
									KRTAP9-3		RABEP1					AP2S1
									L1CAM		RABGEF1					AP3B1
									L1TD1		RAD52					AP3B2
									L3MBTL1		RAI1					AP3D1
									LAMA1		RALGAPA1					AP3M1
									LAMA2		RALGAPA2					AP3M2
									LAMA3		RALGAPB					AP3S1
									LAMA4		RAMP3					AP3S2
									LAMB1		RANBP9					AP4B1
									LAMB2		RAPGEF2					AP4E1
									LAMB3		RAPGEF4					AP4M1
									LAMC1		RAPGEF6					AP4S1
									LAMC3		RAPSN					APAF1
									LAMP3		RARA					APBA1
									LARP4B		RASA2					APBA2
									LCA5		RB1CC1					APBA3
									LCE1B		RBM26					APBB1
									LCN10		RECQL5					APBB1IP
									LETM1		REEP2					APBB2
									LHFPL3		RELN					APBB3
									LIG3		RERE					APC
									LILRA1		RFX3					APC2
									LIMK1		RFX4					APCDD1
									LIPT1		RGS5					APCDD1L
									LIX1		RGS7					APCS
									LLGL1		RHBDF2					APEH
									LNX1		RHBDL2					APEX1
									LPHN2		RHEBL1					APEX2
									LPIN2		RHOBTB2					APH1A
									LRCH4		RIC8A					APH1B
									LRP1		RIMBP2					API5
									LRP11		RINL					APITD1
									LRP2		RIT2					APLF
									LRP6		RLN2					APLN
									LRPAP1		RMND1					APLNR
									LRRC19		RNF123					APLP1
									LRRC31		RNF141					APLP2
									LRRC40		RNF20					APOA1
									LRRC43		RNF31					APOA1BP
									LRRCC1		RNH1					APOA2
									LSG1		ROBO3					APOA4
									LTBP1		ROBO4					APOA5
									LTK		RPE65					APOB
									LTN1		RPS6KL1					APOB48R
									LYSMD1		RRAGB					APOBEC1
									LZTR1		RSRC1					APOBEC2
									MACC1		RSU1					APOBEC3A
									MADD		RTN4RL1					APOBEC3B
									MAGEA8		RYR3					APOBEC3C
									MAGEC1		S100G					APOBEC3D
									MAGEE1		SAMM50					APOBEC3F
									MAMLD1		SART3					APOBEC3G
									MAN2B1		SASH1					APOBEC3H
									MANBA		SBSN					APOBEC4
									MANSC1		SCAPER					APOC1P1
									MAP2K3		SCCPDH					APOC2
									MAP2K7		SCMH1					APOC3
									MAP3K10		SCN1A					APOC4
									MAP3K14		SCN3A					APOD
									MAP4		SCN5A					APOE
									MAP4K1		SCNN1D					APOF
									MAPK13		SCNN1G					APOH
									MAPK8IP1		SCOC					APOL1
									MAPK8IP3		SCP2					APOL2
									MARK3		SCRIB					APOL3
									MASP1		SCYL1					APOL4
									MAST2		SDHA					APOL5
									MBD2		SDK1					APOL6
									MBD4		SDPR					APOLD1
									MBD5		SEC24A					APOM
									MBNL1		SELENBP1					APOO
									MCAM		SELP					APOOL
									MCCC2		SEMA3E					APP
									MCF2L2		SEMA3F					APPBP2
									MCM6		SEMA5B					APPL1
									MCOLN3		SENP6					APPL2
									MCTP2		SEPN1					APRT
									MDM1		SERAC1					APTX
									MDM2		SERBP1					AQP1
									MDN1		SERPINB4					AQP10
									MED12L		SERPINC1					AQP11
									MED13		SESN3					AQP2
									MED13L		SET					AQP3
									MED23		SETD5					AQP4
									MED24		SETD7					AQP5
									MEGF11		SF3B1					AQP6
									MEMO1		SF3B3					AQP7
									MFN1		SGTB					AQP8
									MFSD3		SH3GL1					AQP9
									MGAT4B		SHANK2					AQPEP
									MGAT4C		SHCBP1					AQR
									MIB1		SHMT2					AR
									MICAL2		SHPRH					ARAF
									MINK1		SIGLEC9					ARAP1
									MKI67		SIK1					ARAP2
									MKL1		SIN3A					ARAP3
									MKS1		SKA2					ARCN1
									MLANA		SKOR1					AREG
									MLH1		SLAMF6					ARF1
									MLPH		SLC12A4					ARF3
									MMP15		SLC13A2					ARF4
									MMP3		SLC16A13					ARF5
									MMP8		SLC17A6					ARF6
									MMRN1		SLC17A9					ARFGAP1
									MMS22L		SLC23A3					ARFGAP2
									MNS1		SLC24A1					ARFGAP3
									MOCOS		SLC24A3					ARFGEF1
									MORC3		SLC25A26					ARFGEF2
									MOV10		SLC26A7					ARFIP1
									MPHOSPH8		SLC27A5					ARFIP2
									MPI		SLC2A1					ARFRP1
									MPO		SLC30A6					ARG1
									MPP6		SLC37A2					ARG2
									MR1		SLC38A7					ARGLU1
									MRGPRX1		SLC39A5					ARHGAP1
									MRPL50		SLC43A1					ARHGAP10
									MRPS5		SLC45A2					ARHGAP11A
									MRRF		SLC4A10					ARHGAP12
									MSH3		SLC4A8					ARHGAP15
									MSH6		SLC5A3					ARHGAP17
									MSL2		SLC6A3					ARHGAP18
									MST1R		SLC7A2					ARHGAP20
									MTERFD2		SLC7A7					ARHGAP21
									MTF2		SLC8A1					ARHGAP22
									MTHFS		SLC9A1					ARHGAP24
									MTMR2		SLC9A3					ARHGAP25
									MTMR8		SLC9A5					ARHGAP26
									MTMR9		SLFN11					ARHGAP27
									MTOR		SLFN12					ARHGAP28
									MTR		SLITRK2					ARHGAP29
									MTUS1		SMAD5					ARHGAP30
									MUC17		SMC4					ARHGAP32
									MUC21		SMC5					ARHGAP33
									MUC4		SMCR8					ARHGAP36
									MYB		SMG5					ARHGAP4
									MYBBP1A		SMG7					ARHGAP42
									MYBPC1		SNAP91					ARHGAP44
									MYH10		SNED1					ARHGAP5
									MYH2		SNRNP200					ARHGAP6
									MYH3		SNX25					ARHGAP9
									MYH9		SOAT1					ARHGDIA
									MYNN		SORL1					ARHGDIB
									MYO15A		SP140					ARHGDIG
									MYO1E		SPAG5					ARHGEF1
									MYO5A		SPAG9					ARHGEF10L
									MYO5C		SPAST					ARHGEF11
									MYO7B		SPATA20					ARHGEF12
									MYO9B		SPICE1					ARHGEF15
									MYOCD		SPOCK3					ARHGEF16
									MYT1L		SPRED1					ARHGEF17
									N4BP1		SPRR3					ARHGEF18
									NAA40		SPTA1					ARHGEF19
									NACA		SPTBN2					ARHGEF2
									NACC1		SPTBN5					ARHGEF25
									NAPRT1		SPTLC2					ARHGEF26
									NARG2		SPTY2D1					ARHGEF3
									NAV2		SRCAP					ARHGEF35
									NBEA		SREBF2					ARHGEF37
									NBEAL2		SRM					ARHGEF38
									NCAPD2		SRPX					ARHGEF4
									NCKAP1		SRRM1					ARHGEF40
									NCOA1		SRRM2					ARHGEF5
									NCOR1		SSX5					ARHGEF6
									NCOR2		ST13					ARHGEF7
									NDRG3		STAG3					ARID1A
									NDST4		STAM					ARID1B
									NDUFA12		STAMBP					ARID3A
									NDUFA13		STEAP3					ARID3B
									NEB		STK10					ARID4A
									NECAB3		STK24					ARID4B
									NEDD9		STRN					ARIH1
									NF1		STX3					ARIH2
									NFASC		SUDS3					ARL1
									NFE2L3		SUGP1					ARL10
									NFIA		SUPT16H					ARL11
									NFIB		SYNE1					ARL13B
									NFIL3		SYNE2					ARL14
									NFKBIL1		SYNGR1					ARL15
									NFXL1		SYNM					ARL17A
									NID2		SYNPO					ARL2BP
									NIN		SYNPR					ARL3
									NINL		SYT16					ARL4A
									NLGN1		SYT4					ARL4C
									NLGN3		TAAR8					ARL4D
									NLRC4		TACC2					ARL5B
									NLRP3		TAF2					ARL6
									NLRP5		TBC1D1					ARL6IP1
									NLRP7		TBCK					ARL6IP4
									NLRX1		TBL3					ARL6IP5
									NMT1		TBX21					ARL6IP6
									NMT2		TCERG1					ARL8A
									NOLC1		TCF12					ARL8B
									NOS3		TCTE1					ARL9
									NOTCH1		TDRD5					ARMC1
									NOTCH3		TELO2					ARMC10
									NPFFR2		TEX2					ARMC2
									NR2F1		TGM3					ARMC3
									NR3C2		TGM7					ARMC4
									NR4A2		THAP9					ARMC5
									NRAP		THBS4					ARMC6
									NRSN2		TLE3					ARMC7
									NRXN1		TLL1					ARMC8
									NSUN6		TM9SF4					ARMC9
									NSUN7		TMC1					ARMCX1
									NTN1		TMC4					ARMCX2
									NTN5		TMC5					ARMCX3
									NTNG1		TMEM11					ARMCX4
									NTRK2		TMEM126B					ARMCX5
									NUAK1		TMEM174					ARMCX6
									NUB1		TMEM39A					ARNT
									NUDCD1		TMEM39B					ARNT2
									NUMA1		TMEM87A					ARNTL
									NUP133		TMEM87B					ARNTL2
									NUP210		TMPRSS15					ARPC1A
									NUP214		TMTC2					ARPC1B
									OBSCN		TMX1					ARPC2
									OLFM3		TNFRSF19					ARPC5
									ONECUT1		TNNC1					ARPC5L
									OPLAH		TNPO3					ARPM1
									OPRL1		TOMM70A					ARPP19
									OR10J3		TPCN1					ARPP21
									OR10Z1		TPH1					ARR3
									OR11L1		TPRA1					ARRB1
									OR1D2		TPRKB					ARRB2
									OR1S1		TPTE					ARRDC1
									OR2B11		TRABD					ARRDC2
									OR2F2		TRAM1L1					ARRDC3
									OR2K2		TRIM17					ARRDC4
									OR4C11		TRIM37					ARSA
									OR4C16		TRIM5					ARSB
									OR4E2		TRIM72					ARSD
									OR4S1		TRIM9					ARSE
									OR52E6		TRIP4					ARSF
									OR52M1		TRO					ARSG
									OR5AC2		TRPS1					ARSJ
									OR5M8		TSC2					ARSK
									OR5M9		TSEN34					ART1
									OR6C3		TSSC4					ART3
									OR6V1		TTC12					ART4
									ORC4		TTC27					ART5
									OSBPL8		TTLL1					ARTN
									P2RX5		TTLL5					ARV1
									P2RY11		TTN					ARVCF
									PACS2		TUBGCP5					ARVP6125
									PAEP		TXLNG					ARX
									PAFAH1B2		TXNL1					AS3MT
									PAK6		TYRP1					ASAH1
									PAOX		U2AF1					ASAH2
									PAPD4		UBA6					ASAM
									PAPL		UBAC1					ASAP1
									PAPOLA		UBE4A					ASAP1-IT
									PARD3B		UBE4B					ASAP2
									PAX5		UBR2					ASAP3
									PBRM1		UBR4					ASB1
									PBX4		UBTD2					ASB10
									PC		UGP2					ASB11
									PCDH1		UGT2A3					ASB12
									PCDH15		UGT2B10					ASB13
									PCDH7		UGT2B4					ASB14
									PCDHB16		UHRF1					ASB15
									PCDHB4		ULBP1					ASB16
									PCDHB9		UNC5B					ASB17
									PCM1		UPP2					ASB18
									PCNT		USE1					ASB2
									PCNX		USH1C					ASB3
									PCOLCE		USP28					ASB4
									PCSK2		USP34					ASB5
									PCTP		USP47					ASB6
									PDCD11		USP49					ASB7
									PDE6C		USP54					ASB8
									PDGFD		USP7					ASB9P1
									PDGFRB		USP8					ASCC1
									PDIA2		UTP20					ASCC2
									PDIA4		VAC14					ASCC3
									PDK2		VAV2					ASCL1
									PDLIM1		VCL					ASCL2
									PDS5A		VCP					ASCL3
									PDSS2		VPS11					ASCL4
									PDZD2		VPS13A					ASF1A
									PELI1		VPS13B					ASF1B
									PEPD		VPS18					ASGR1
									PER2		VSX2					ASGR2
									PEX5L		VWF					ASH1L
									PFKFB2		WASF1					ASH2L
									PFKL		WASF3					ASIP
									PFKM		WBSCR17					ASL
									PGM2		WDR16					ASNA1
									PGRMC1		WDR19					ASNS
									PHF19		WDR25					ASNSD1
									PHF2		WDR52					ASPA
									PHF21A		WDR60					ASPDH
									PHF3		WDR62					ASPH
									PHF7		WDR65					ASPHD1
									PHIP		WDR87					ASPHD2
									PIAS4		WFIKKN2					ASPM
									PIK3C2A		WSB1					ASPN
									PIK3R2		WSCD1					ASPRV1
									PIKFYVE		WWC2					ASPSCR1
									PITPNM3		WWP1					ASRGL1
									PITX1		WWP2					ASTE1
									PIWIL4		XIRP2					ASTL
									PKHD1		XPO1					ASTN1
									PKN1		XPO6					ASTN2
									PLCD4		XRN1					ASXL1
									PLCG2		YIF1A					ASXL2
									PLD4		ZBBX					ASZ1
									PLD5		ZBTB34					ATAD1
									PLEKHA4		ZBTB39					ATAD2
									PLEKHG2		ZBTB40					ATAD2B
									PLEKHO1		ZCCHC24					ATAD3A
									PLOD2		ZDHHC11					ATAD3C
									PLOD3		ZDHHC16					ATAD5
									PLXDC1		ZFYVE26					ATAT1
									PLXNB1		ZHX2					ATCAY
									PLXNB3		ZMYM6					ATE1
									PM20D1		ZMYND10					ATF1
									PMS1		ZNF133					ATF2
									PNPLA7		ZNF138					ATF3
									POGLUT1		ZNF155					ATF4
									POGZ		ZNF185					ATF5
									POLA2		ZNF2					ATF6
									POLD1		ZNF20					ATF7IP
									POLQ		ZNF230					ATF7IP2
									POLRMT		ZNF235					ATG10
									POM121		ZNF286A					ATG12
									POU3F4		ZNF345					ATG13
									PPARGC1B		ZNF354A					ATG14
									PPFIA1		ZNF407					ATG16L1
									PPIP5K2		ZNF423					ATG2B
									PPM1A		ZNF44					ATG3
									PPM1B		ZNF442					ATG4A
									PPM1D		ZNF461					ATG4C
									PPP1R3A		ZNF468					ATG4D
									PPP2R1B		ZNF492					ATG5
									PPP2R5D		ZNF526					ATG7
									PPP5C		ZNF560					ATG9A
									PPP6R2		ZNF600					ATG9B
									PPRC1		ZNF623					ATHL1
									PRAMEF1		ZNF627					ATIC
									PRB4		ZNF644					ATL1
									PRCP		ZNF692					ATL2
									PRDM15		ZNF750					ATM
									PRDM7		ZNF77					ATMIN
									PRG4		ZNF774					ATN1
									PRKCA		ZNF786					ATOH1
									PRKD1		ZNF830					ATOH7
									PRKDC		ZP1					ATOH8
									PRMT8		ZW10					ATOX1
									PROKR2		ZYG11A					ATP10A
									PROS1							ATP10B
									PRPF18							ATP10D
									PRPF8							ATP11C
									PRPS1L1							ATP12A
									PRPSAP2							ATP13A1
									PRSS38							ATP13A2
									PSD4							ATP13A3
									PSEN1							ATP13A5
									PSMC4							ATP1A1
									PSMC5							ATP1A2
									PSMD12							ATP1A3
									PSMD8							ATP1A4
									PSME4							ATP1B1
									PTEN							ATP1B2
									PTGES							ATP1B3
									PTGFRN							ATP1B4
									PTGR1							ATP2A1
									PTK7							ATP2A2
									PTPLAD1							ATP2A3
									PTPN11							ATP2B1
									PTPN13							ATP2B2
									PTPN7							ATP2B3
									PTPRF							ATP2B4
									PTPRK							ATP2C1
									PTPRM							ATP2C2
									PTPRZ1							ATP4A
									PUS7							ATP4B
									PXDNL							ATP5A1
									PYHIN1							ATP5B
									QTRTD1							ATP5C1
									RAB2A							ATP5D
									RAB43							ATP5E
									RAD21L1							ATP5F1
									RAD51							ATP5G1
									RAI1							ATP5G2
									RAN							ATP5G3
									RANBP17							ATP5H
									RANBP2							ATP5I
									RAPGEF4							ATP5J
									RARA							ATP5L
									RASAL3							ATP5L2
									RBM27							ATP5O
									RBM3							ATP5S
									RBM8A							ATP5SL
									RBMS3							ATP6AP1
									RCBTB1							ATP6AP2
									RCOR2							ATP6V0A1
									RDH8							ATP6V0A2
									RELN							ATP6V0A4
									RETN							ATP6V0B
									REXO1							ATP6V0D1
									RFC5							ATP6V0D2
									RFWD2							ATP6V0E1
									RFWD3							ATP6V0E2
									RFX2							ATP6V1A
									RFX7							ATP6V1B1
									RFX8							ATP6V1B2
									RGL1							ATP6V1C1
									RGMA							ATP6V1C2
									RGN							ATP6V1D
									RGS22							ATP6V1E1
									RHOT2							ATP6V1E2
									RHPN2							ATP6V1F
									RIC8A							ATP6V1G1
									RIC8B							ATP6V1G3
									RICTOR							ATP6V1H
									RIMS1							ATP7A
									RIMS2							ATP7B
									RIN2							ATP8A1
									RNASE11							ATP8A2
									RNF123							ATP8B1
									RNF146							ATP8B2
									RNF25							ATP8B3
									RNF38							ATP8B4
									RNPEPL1							ATP9B
									ROBO4							ATPAF2
									RORB							ATPBD4
									ROS1							ATPIF1
									RP1L1							ATR
									RP2							ATRIP
									RPAP1							ATRN
									RPF1							ATRNL1
									RPH3A							ATRX
									RPS6KA1							ATXN1
									RPS6KA3							ATXN10
									RPTOR							ATXN2
									RRAGC							ATXN2L
									RRP8							ATXN3
									RUFY2							ATXN7
									RUNDC1							ATXN7L2
									RUNDC3B							ATXN7L3B
									RUVBL1							AUH
									RYR1							AUP1
									RYR2							AURKA
									RYR3							AURKB
									S100G							AURKC
									SACS							AUTS2
									SAGE1							AVEN
									SASH1							AVIL
									SBF1							AVL9
									SBF2							AVP
									SCAMP2							AVPI1
									SCARB2							AVPR1A
									SCN11A							AVPR2
									SCN1A							AWAT2
									SCN2A							AXIN1
									SCN3A							AXL
									SCN4A							AZGP1
									SCN5A							AZI2
									SCNN1D							AZIN1
									SCP2							AZU1
									SCUBE1							B2M
									SCUBE2							B3GALNT1
									SDC3							B3GALNT2
									SDCCAG3							B3GALT1
									SDHA							B3GALT2
									SDK1							B3GALT4
									SDK2							B3GALT5
									SEC14L5							B3GALT6
									SEC16B							B3GALTL
									SEC24A							B3GAT1
									SEC24D							B3GAT2
									SECTM1							B3GAT3
									SEMA4C							B3GNT1
									SEMA4G							B3GNT2
									SEMA5A							B3GNT3
									SESN2							B3GNT4
									SETBP1							B3GNT5
									SETD2							B3GNT6
									SETD5							B3GNT7
									SETX							B3GNT8
									SF1							B3GNTL1
									SF3B1							B4GALNT1
									SFPQ							B4GALNT2
									SGSM3							B4GALNT3
									SH2B1							B4GALNT4
									SH2D3C							B4GALT1
									SHANK2							B4GALT2
									SHPRH							B4GALT3
									SIK1							B4GALT4
									SIK3							B4GALT5
									SIN3A							B4GALT6
									SIN3B							B4GALT7
									SKA3							B9D1
									SKIL							B9D2
									SLC12A4							BAALC
									SLC12A9							BAAT
									SLC16A10							BACE1
									SLC16A5							BACE2
									SLC17A1							BACH1
									SLC17A3							BACH2
									SLC22A11							BAD
									SLC22A18							BAG1
									SLC22A24							BAG2
									SLC22A6							BAG3
									SLC22A9							BAG4
									SLC23A1							BAG5
									SLC25A29							BAGE2
									SLC25A39							BAHCC1
									SLC25A43							BAHD1
									SLC26A5							BAI1
									SLC26A7							BAI2
									SLC2A10							BAI3
									SLC2A9							BAIAP2
									SLC30A5							BAIAP2L1
									SLC35C2							BAIAP2L2
									SLC35E1							BAIAP3
									SLC38A3							BAK1
									SLC39A12							BAMBI
									SLC41A3							BANF1
									SLC4A2							BANF2
									SLC4A4							BANK1
									SLC5A1							BANP
									SLC6A1							BAP1
									SLC6A13							BARD1
									SLC6A8							BARHL1
									SLC7A7							BARHL2
									SLC9A3							BARX1
									SLCO1C1							BARX2
									SLFN5							BASE
									SLITRK5							BASP1
									SLITRK6							BAT1
									SLX4							BAT2
									SMAD4							BAT2L2
									SMAP2							BAT3
									SMC3							BAT4
									SMC6							BAT5
									SMG6							BATF
									SMG7							BATF2
									SMYD1							BATF3
									SNAP91							BAX
									SNAPC3							BAZ1A
									SNAPC5							BAZ1B
									SND1							BAZ2A
									SNRK							BAZ2B
									SNX19							BBC3
									SNX5							BBOX1
									SON							BBS1
									SORBS1							BBS10
									SORCS1							BBS12
									SOX10							BBS2
									SOX6							BBS4
									SP110							BBS5
									SP3							BBS7
									SP7							BBS9
									SPAG17							BBX
									SPAG9							BCAM
									SPAST							BCAN
									SPATA13							BCAP29
									SPATA5							BCAP31
									SPECC1L							BCAR1
									SPEG							BCAR3
									SPEN							BCAS1
									SPG11							BCAS3
									SPINK5							BCAS4
									SPRR1A							BCAT1
									SPTAN1							BCAT2
									SPTBN1							BCCIP
									SRBD1							BCDIN3D
									SRCAP							BCHE
									SRD5A2							BCKDHB
									SRF							BCKDK
									SRGAP3							BCL10
									SRPR							BCL11A
									SRRM2							BCL11B
									SSRP1							BCL2
									ST14							BCL2A1
									ST3GAL3							BCL2L1
									STAG3							BCL2L10
									STAM							BCL2L11
									STARD10							BCL2L12
									STARD4							BCL2L13
									STAT1							BCL2L14
									STIL							BCL2L2
									STK11							BCL3
									STK19							BCL6
									STK31							BCL6B
									STK36							BCL7B
									STT3A							BCL7C
									STUB1							BCL9
									SUCLG2							BCL9L
									SUFU							BCLAF1
									SULF2							BCMO1
									SUPT16H							BCO2
									SUV420H1							BCOR
									SV2A							BCORL1
									SV2B							BCS1L
									SWAP70							BDH1
									SYMPK							BDH2
									SYNE1							BDKRB1
									SYNGAP1							BDKRB2
									SYNRG							BDNF
									SYT14							BDP1
									SYT7							BECN1
									TACO1							BEGAIN
									TAF6							BEND2
									TAF9							BEND4
									TANK							BEND5
									TAOK3							BEND6
									TAS2R10							BEND7
									TAS2R3							BEST1
									TATDN2							BEST2
									TBC1D2							BEST3
									TBC1D22B							BEST4
									TBC1D23							BET1
									TBC1D2B							BET1L
									TBC1D8B							BEX1
									TBCB							BEX2
									TBCK							BFAR
									TBL1XR1							BFSP1
									TBR1							BFSP2
									TBX22							BGN
									TCERG1L							BHLHA15
									TCF3							BHLHB9
									TCF7L1							BHLHE22
									TCF7L2							BHLHE40
									TCHH							BHLHE41
									TDP1							BHMT
									TDRD10							BHMT2
									TECRL							BICC1
									TECTA							BICD1
									TEKT1							BICD2
									TEPP							BID
									TERF2							BIK
									TET1							BIN1
									TET2							BIN2
									TFEB							BIN3
									TGM3							BIRC2
									TH							BIRC3
									THAP5							BIRC5
									THBS3							BIRC6
									THRAP3							BIRC7
									THSD4							BIRC8
									TIAL1							BIVM
									TIFA							BLCAP
									TIPIN							BLID
									TKTL2							BLK
									TLE3							BLM
									TLE4							BLMH
									TLK2							BLNK
									TLR10							BLOC1S1
									TLR8							BLOC1S2
									TMC4							BLOC1S3
									TMEM120A							BLVRA
									TMEM14E							BLVRB
									TMEM214							BLZF1
									TMEM39B							BMF
									TMEM41A							BMI1
									TMEM62							BMP1
									TMEM8A							BMP10
									TMF1							BMP15
									TMPRSS11D							BMP2
									TMPRSS2							BMP2K
									TMPRSS6							BMP3
									TNFRSF8							BMP4
									TNIK							BMP5
									TNKS							BMP6
									TNPO3							BMP7
									TNRC6B							BMP8B
									TOP1MT							BMPER
									TOP3B							BMPR1A
									TPK1							BMPR1B
									TPR							BMPR2
									TPST1							BMS1
									TPTE							BMS1P1
									TRAK1							BMX
									TRAK2							BNC1
									TRAPPC10							BNC2
									TRAPPC9							BNIP1
									TRDMT1							BNIP2
									TREH							BNIP3L
									TRIM17							BNIPL
									TRIM46							BOC
									TRIM55							BOD1
									TRIO							BOD1P
									TRIP12							BOK
									TROAP							BOLA1
									TROVE2							BOLL
									TRPM1							BPESC1
									TRPM3							BPGM
									TRPM5							BPHL
									TRPM6							BPI
									TRPM7							BPIL1
									TRPV4							BPIL2
									TRPV5							BPIL3
									TRRAP							BPNT1
									TSC2							BPTF
									TSNARE1							BRAF
									TSPAN17							BRAP
									TSPAN4							BRCA1
									TSR2							BRCA2
									TSSK2							BRCC3
									TTC17							BRD1
									TTLL2							BRD2
									TTLL5							BRD3
									TTN							BRD4
									TUBA1A							BRD7P3
									TUBGCP4							BRD8
									TUBGCP5							BRD9
									TULP4							BRDT
									TUSC1							BRE
									TUSC2							BRF1
									TXNDC5							BRF2
									TXNRD1							BRI3
									UBAP2L							BRI3BP
									UBB							BRIP1
									UBE3A							BRIX1
									UBE3C							BRMS1
									UBE4A							BRMS1L
									UBQLN3							BRP44
									UBR3							BRP44L
									UBR4							BRPF1
									UBR5							BRS3
									UBXN2A							BRSK1
									UBXN6							BRSK2
									UCMA							BRWD1
									UGGT1							BRWD3
									UIMC1							BSCL2
									UNC45B							BSDC1
									UNC80							BSG
									UPF3A							BSN
									UPF3B							BSND
									UQCRC2							BSPRY
									USH2A							BST1
									USP15							BST2
									USP24							BTAF1
									USP29							BTBD1
									USP30							BTBD10
									USP34							BTBD11
									USP45							BTBD16
									USP46							BTBD2
									USP7							BTBD3
									USP9X							BTBD6
									UTP20							BTBD7
									VAV3							BTBD8
									VCP							BTBD9
									VNN1							BTC
									VPS13A							BTD
									VPS13D							BTF3
									VPS18							BTF3L4
									VPS25							BTF3P11
									VPS39							BTF3P9
									VPS4A							BTG1
									VSIG4							BTG2
									VWCE							BTG3
									WAC							BTG4
									WBSCR17							BTK
									WDFY3							BTLA
									WDR26							BTN1A1
									WDR33							BTN2A1
									WDR37							BTN2A2
									WDR4							BTN2A3
									WDR45							BTN3A1
									WDR55							BTN3A3
									WDR87							BTNL2
									WNT7B							BTNL3
									WNT9A							BTNL8
									XIRP1							BTNL9
									XPNPEP2							BTRC
									XRN2							BUB1
									XYLT2							BUB1B
									YIPF5							BUB3
									YTHDC1							BUD13
									YTHDC2							BUD31
									ZAK							BVES
									ZAN							BYSL
									ZBTB40							BZRAP1
									ZBTB41							BZW1
									ZBTB49							BZW2
									ZC3H11A							C10orf10
									ZC3H3							C10orf107
									ZDHHC22							C10orf11
									ZEB2							C10orf110
									ZFHX3							C10orf111
									ZFP2							C10orf116
									ZFP64							C10orf118
									ZFPM2							C10orf119
									ZFYVE26							C10orf12
									ZFYVE9							C10orf125
									ZHX3							C10orf126
									ZMAT5							C10orf129
									ZMIZ2							C10orf137
									ZMYND11							C10orf140
									ZMYND8							C10orf18
									ZNF213							C10orf2
									ZNF219							C10orf25
									ZNF253							C10orf26
									ZNF335							C10orf27
									ZNF33A							C10orf28
									ZNF366							C10orf32
									ZNF382							C10orf35
									ZNF397							C10orf46
									ZNF407							C10orf47
									ZNF419							C10orf53
									ZNF420							C10orf54
									ZNF44							C10orf55
									ZNF445							C10orf57
									ZNF454							C10orf58
									ZNF460							C10orf62
									ZNF462							C10orf67
									ZNF490							C10orf68
									ZNF493							C10orf71
									ZNF530							C10orf72
									ZNF532							C10orf76
									ZNF555							C10orf78
									ZNF574							C10orf79
									ZNF598							C10orf81
									ZNF614							C10orf82
									ZNF644							C10orf84
									ZNF665							C10orf88
									ZNF681							C10orf90
									ZNF77							C10orf91
									ZNF786							C10orf92
									ZNF799							C10orf93
									ZNF804A							C10orf95
									ZNF804B							C10orf96
									ZNF862							C10orf99
									ZRANB3							C11orf1
									ZSCAN4							C11orf10
									ZSWIM2							C11orf16
									ZWILCH							C11orf17
									ZYX							C11orf2
																C11orf21
																C11orf24
																C11orf30
																C11orf31
																C11orf35
																C11orf36
																C11orf39
																C11orf40
																C11orf41
																C11orf42
																C11orf44
																C11orf45
																C11orf48
																C11orf49
																C11orf51
																C11orf52
																C11orf53
																C11orf54
																C11orf57
																C11orf58
																C11orf59
																C11orf61
																C11orf63
																C11orf64
																C11orf65
																C11orf66
																C11orf68
																C11orf70
																C11orf71
																C11orf72
																C11orf73
																C11orf74
																C11orf75
																C11orf76
																C11orf80
																C11orf82
																C11orf83
																C11orf84
																C11orf87
																C11orf88
																C11orf9
																C11orf92
																C12orf10
																C12orf11
																C12orf12
																C12orf23
																C12orf24
																C12orf26
																C12orf28
																C12orf29
																C12orf32
																C12orf33
																C12orf34
																C12orf35
																C12orf36
																C12orf37
																C12orf39
																C12orf4
																C12orf40
																C12orf41
																C12orf42
																C12orf43
																C12orf44
																C12orf47
																C12orf48
																C12orf49
																C12orf5
																C12orf50
																C12orf51
																C12orf52
																C12orf53
																C12orf54
																C12orf57
																C12orf59
																C12orf60
																C12orf61
																C12orf62
																C12orf63
																C12orf64
																C12orf65
																C12orf66
																C12orf67
																C12orf72
																C12orf75
																C12orf76
																C13orf1
																C13orf15
																C13orf16
																C13orf18
																C13orf23
																C13orf26
																C13orf27
																C13orf28
																C13orf29
																C13orf30
																C13orf31
																C13orf33
																C13orf34
																C13orf35
																C13orf36
																C13orf38
																C14orf1
																C14orf101
																C14orf102
																C14orf104
																C14orf105
																C14orf106
																C14orf118
																C14orf126
																C14orf128
																C14orf129
																C14orf132
																C14orf135
																C14orf138
																C14orf139
																C14orf142
																C14orf143
																C14orf147
																C14orf148
																C14orf149
																C14orf153
																C14orf156
																C14orf159
																C14orf162
																C14orf166
																C14orf166B
																C14orf169
																C14orf177
																C14orf178
																C14orf179
																C14orf181
																C14orf2
																C14orf21
																C14orf37
																C14orf39
																C14orf4
																C14orf43
																C14orf45
																C14orf48
																C14orf49
																C14orf50
																C14orf79
																C14orf80
																C14orf93
																C15orf17
																C15orf2
																C15orf21
																C15orf24
																C15orf26
																C15orf27
																C15orf28
																C15orf32
																C15orf33
																C15orf34
																C15orf38
																C15orf39
																C15orf40
																C15orf41
																C15orf42
																C15orf43
																C15orf44
																C15orf48
																C15orf5
																C15orf50
																C15orf51
																C15orf52
																C15orf53
																C15orf54
																C15orf55
																C15orf57
																C15orf63
																C16orf11
																C16orf13
																C16orf3
																C16orf42
																C16orf45
																C16orf46
																C16orf47
																C16orf48
																C16orf5
																C16orf52
																C16orf53
																C16orf54
																C16orf55
																C16orf57
																C16orf58
																C16orf59
																C16orf61
																C16orf62
																C16orf63
																C16orf68
																C16orf7
																C16orf70
																C16orf71
																C16orf72
																C16orf73
																C16orf74
																C16orf75
																C16orf78
																C16orf80
																C16orf81
																C16orf82
																C16orf85
																C16orf87
																C16orf89
																C17orf101
																C17orf102
																C17orf103
																C17orf106
																C17orf108
																C17orf28
																C17orf37
																C17orf39
																C17orf42
																C17orf44
																C17orf46
																C17orf47
																C17orf48
																C17orf49
																C17orf50
																C17orf53
																C17orf54
																C17orf55
																C17orf56
																C17orf57
																C17orf58
																C17orf59
																C17orf61
																C17orf62
																C17orf63
																C17orf64
																C17orf65
																C17orf66
																C17orf68
																C17orf70
																C17orf71
																C17orf73
																C17orf74
																C17orf75
																C17orf76
																C17orf77
																C17orf78
																C17orf79
																C17orf80
																C17orf81
																C17orf82
																C17orf85
																C17orf87
																C17orf88
																C17orf91
																C17orf97
																C17orf99
																C18orf1
																C18orf10
																C18orf12
																C18orf15
																C18orf16
																C18orf18
																C18orf19
																C18orf2
																C18orf20
																C18orf21
																C18orf25
																C18orf26
																C18orf32
																C18orf34
																C18orf45
																C18orf55
																C18orf56
																C18orf8
																C19orf10
																C19orf12
																C19orf18
																C19orf2
																C19orf20
																C19orf21
																C19orf22
																C19orf23
																C19orf24
																C19orf25
																C19orf26
																C19orf28
																C19orf30
																C19orf33
																C19orf34
																C19orf35
																C19orf39
																C19orf40
																C19orf42
																C19orf43
																C19orf44
																C19orf45
																C19orf46
																C19orf47
																C19orf48
																C19orf50
																C19orf51
																C19orf52
																C19orf53
																C19orf54
																C19orf55
																C19orf56
																C19orf57
																C19orf59
																C19orf6
																C19orf60
																C19orf61
																C19orf62
																C19orf63
																C19orf66
																C19orf68
																C19orf70
																C19orf73
																C19orf75
																C1GALT1
																C1GALT1C1
																C1orf101
																C1orf103
																C1orf104
																C1orf105
																C1orf106
																C1orf107
																C1orf109
																C1orf110
																C1orf111
																C1orf114
																C1orf115
																C1orf116
																C1orf118
																C1orf124
																C1orf125
																C1orf126
																C1orf127
																C1orf128
																C1orf129
																C1orf131
																C1orf135
																C1orf14
																C1orf144
																C1orf150
																C1orf151
																C1orf156
																C1orf157
																C1orf158
																C1orf159
																C1orf161
																C1orf162
																C1orf163
																C1orf168
																C1orf170
																C1orf172
																C1orf173
																C1orf174
																C1orf175
																C1orf177
																C1orf180
																C1orf182
																C1orf183
																C1orf187
																C1orf190
																C1orf198
																C1orf201
																C1orf21
																C1orf210
																C1orf211
																C1orf212
																C1orf213
																C1orf216
																C1orf220
																C1orf222
																C1orf228
																C1orf229
																C1orf25
																C1orf26
																C1orf27
																C1orf35
																C1orf38
																C1orf43
																C1orf49
																C1orf50
																C1orf51
																C1orf52
																C1orf54
																C1orf55
																C1orf56
																C1orf57
																C1orf59
																C1orf61
																C1orf63
																C1orf64
																C1orf65
																C1orf66
																C1orf74
																C1orf77
																C1orf83
																C1orf84
																C1orf85
																C1orf87
																C1orf88
																C1orf89
																C1orf9
																C1orf91
																C1orf92
																C1orf93
																C1orf94
																C1orf95
																C1orf96
																C1orf97
																C1QA
																C1QB
																C1QBP
																C1QC
																C1QL1
																C1QL2
																C1QTNF1
																C1QTNF2
																C1QTNF3
																C1QTNF4
																C1QTNF6
																C1QTNF7
																C1QTNF8
																C1QTNF9
																C1R
																C1RL
																C1S
																C2
																C20orf103
																C20orf106
																C20orf108
																C20orf11
																C20orf111
																C20orf114
																C20orf117
																C20orf12
																C20orf132
																C20orf135
																C20orf141
																C20orf144
																C20orf151
																C20orf152
																C20orf160
																C20orf165
																C20orf166
																C20orf173
																C20orf177
																C20orf185
																C20orf186
																C20orf195
																C20orf196
																C20orf197
																C20orf20
																C20orf200
																C20orf201
																C20orf203
																C20orf24
																C20orf26
																C20orf27
																C20orf29
																C20orf3
																C20orf30
																C20orf4
																C20orf43
																C20orf46
																C20orf54
																C20orf7
																C20orf70
																C20orf71
																C20orf72
																C20orf79
																C20orf85
																C20orf96
[truncated: 14,950 more rows]

## Sheet: Table S5
Table S5. Median expression values (Log2-transformed signal intensity) for CDD candidate genes by time period and brain region.
Period	Description	Age	NCXa	HIP	AMY	STR	MD	CBC
1	Embryonic	4-8 PCW	6.65385	6.86131	n/a	7.12104	6.79035	7.06558
2	Early fetal	8-10 PCW	6.35854	5.99468	6.49687	6.23628	6.45122	6.17626
3	Early fetal	10-13 PCW	5.74466	5.94689	6.1739	6.0387	6.262	6.26913
4	Early mid-fetal	13-16 PCW	5.87714	5.85551	5.86098	6.40384	6.48002	6.0591
5	Early mid-fetal	16-19 PCW	5.56678	5.83664	5.97171	5.96472	5.98516	5.79612
6	Late mid-fetal	19-24 PCW	5.34917	5.85041	5.7843	5.9993	6.13218	6.05316
7	Late fetal	24-38 PCW	5.60153	5.59695	5.83519	5.76411	6.17713	5.69223
8	Neonatal and early infancy	0-6 M	6.02275	6.0311	5.9293	5.79358	6.06651	6.51266
9	Late infancy	6-12 M	5.91373	5.64867	5.76393	5.98897	5.95182	5.88929
10	Early childhood	1-6 Y	5.79813	5.98301	6.05987	5.84055	5.55741	5.65903
11	Middle and late childhood	6-12 Y	5.94911	6.33529	6.65799	6.40075	6.04523	5.63173
12	Adolescence	12-20 Y	5.82747	5.88343	6.05705	6.10129	5.70686	5.70085
13	Young adulthood	20-40 Y	6.02635	5.98378	6.12312	6.20064	5.75647	5.75481
14	Middle adulthood	40-60 Y	5.93924	6.0913	6.15509	6.14176	5.7076	5.91672
15	Late adulthood	60 Y+	5.78824	5.77778	5.93419	5.87318	5.86569	5.9635
Abbreviations: AMY, amygdala; CBC, cerebellar cortex; HIP, hippocampus; M, postnatal months; MD, mediodorsal nucleus of the thalamus; NCX, neocortex; PCW, postconceptual weeks; STR, striatum; Y, postnatal years
aThe list of neocortical regions is described in Kang et al. 2011.

## Sheet: Table S6
Table S6. Difference in median expression values (Log2-transformed signal intensity) between non-neocortical and neocortical regions for gene sets by time period.
			CDD probands (15)	CDD probands (15)	CDD siblings (13)	CDD siblings (13)	SSC probands with regression (257)	SSC probands with regression (257)	SSC probands without regression (249)	SSC probands without regression (249)	SSC probands (2508)	SSC probands (2508)	SSC siblings (1911)	SSC siblings (1911)	SSC probands (2508)	SSC siblings (1911)	SSC + ASC + AGP probands (8009)	n/a
Period	Description	Age	All nonsynonymous (40)	All synonymous (16)	All nonsynonymous (17)	All synonymous (8)	De novo nonsynonymous (123)	De novo synonymous (37)	De novo nonsynonymous (132)	De novo synonymous (52)	De novo nonsynonymous (1526)	De novo synonymous (503)	De novo nonsynonymous (1044)	De novo synonymous (389)	De novo LGD (297)	De novo LGD (156)	Highest risk ASD genes (67)a	All BrainSpan genes (16947)
1	Embryonic	4-8 PCW	0.277965	0.012105	0.03888	-0.16014	-0.05162	-0.284325	0.130705	0.116055	0.042665	0.015015	0.06692	-0.078205	-0.001015	0.071695	0.05711	0.006055
2	Early fetal	8-10 PCW	-0.09486	-0.062225	-0.02011	0.06165	-0.079825	-0.341605	-0.11407	-0.16197	-0.07312	-0.054465	-0.069625	-0.09456	-0.052625	-0.09512	0.080405	-0.033865
3	Early fetal	10-13 PCW	0.38571	-0.150795	0.003495	-0.200215	0.248295	-0.274815	0.02041	0.023935	0.06966	0.04977	0.02849	0.130935	0.00834	0.06903	-0.1738	0.074405
4	Early mid-fetal	13-16 PCW	0.319895	-0.16839	-0.052775	-0.16153	0.27633	-0.260725	0.04921	0.012565	0.08098	0.053245	0.052005	0.156525	0.02072	0.126535	-0.126955	0.072335
5	Early mid-fetal	16-19 PCW	0.35679	-0.090075	-0.08875	-0.13839	0.215595	-0.414945	-0.051235	0.037785	0.0028	-0.005235	0.022355	0.07433	-0.019395	0.17242	-0.030425	0.051095
6	Late mid-fetal	19-24 PCW	0.614895	-0.18716	-0.136275	-0.17836	0.15707	-0.42492	-0.00017	0.05149	0.003435	0.01863	0.05893	0.1136	-0.03334	0.24832	-0.08432	0.07836
7	Late fetal	24-38 PCW	0.171165	-0.19367	-0.2518	0.069375	-0.03734	-0.15774	-0.0294	0.01631	-0.072955	-0.038415	-0.00592	0.06257	-0.07969	0.056575	-0.200785	0.03477
8	Neonatal and early infancy	0-6 M	0.008995	-0.02761	-0.01473	0.15244	-0.01187	-0.01083	-0.110475	-0.03439	-0.00138	0.00462	0.058555	0.05923	-0.0172	0.14882	-0.19276	0.0178
9	Late infancy	6-12 M	-0.058025	0.07671	0.09649	-0.03337	0.03808	-0.00805	-0.12499	-0.086045	0.01212	-0.00687	0.032755	0.086355	-0.00389	0.09387	-0.08227	0.00545
10	Early childhood	1-6 Y	-0.00204	0.2833	0.131815	0.199575	-0.028865	-0.08731	-0.104515	-0.035545	-0.01042	-0.023735	0.05255	0.04999	-0.04968	0.096755	-0.123055	0.012045
11	Middle and late childhood	6-12 Y	0.282615	0.20258	0.143965	0.154525	0.04279	-0.04704	-0.070415	-0.07189	0.011745	-0.00481	0.06024	0.06236	-0.00995	0.110905	0.07959	-0.01187
12	Adolescence	12-20 Y	0.076965	0.083615	0.142985	0.140235	-0.069485	-0.15552	-0.13502	-0.15806	-0.03938	-0.06906	0.005855	0.090045	-0.071625	0.12147	-0.23884	0.000825
13	Young adulthood	20-40 Y	-0.0477	0.12953	0.02635	0.14041	0.065015	-0.15018	-0.08012	-0.06529	-0.005095	-0.031055	0.027245	0.0869	-0.046075	0.102495	-0.16987	0.01955
14	Middle adulthood	40-60 Y	0.06686	0.168755	-0.07318	0.08959	0.03662	-0.2181	-0.105025	-0.007315	-0.01882	-0.04896	-0.00421	0.085945	-0.074425	0.098445	-0.27641	0.023125
15	Late adulthood	60 Y+	0.08192	0.12802	-0.05257	0.08521	-0.032845	-0.106085	-0.099415	0.05492	-0.07431	-0.041765	-0.001705	0.04247	-0.1094	0.047415	-0.232565	0.007
Abbreviations: AGP, Autism Genome Project; ASC, Autism Sequencing Consortium; CDD, childhood disintegrative disorder; LGD, likely gene disrupting; M, postnatal months; PCW, postconceptual weeks; SSC, Simons Simplex Collection; Y, postnatal years
aGenes with most statistically significant evidence for association with ASD (DeRubeis et al. 2014, Iossifov et al. 2014, Sanders et al. 2015)

## Sheet: Table S7
Table S7. Pearson correlation coefficients for all pairwise combinations of CDD candidate genes.
Gene 1	Gene 2	Pearson correlation coefficient, r
DCX	OGDHL	-0.923119
NSD1	TRRAP	0.8961
PDK3	OGDHL	0.866497
NSD1	BCOR	0.831799
BCOR	DCX	0.800994
PDK3	DCX	-0.799892
BRIP1	DNMT3B	0.788924
BCOR	OGDHL	-0.787625
MTMR8	OGDHL	-0.781065
DNMT3B	OGDHL	-0.7698
MTMR8	ZXDA	0.76528
BCOR	ZXDA	0.761637
BCOR	MTMR8	0.756656
DNMT3B	MTMR8	0.755974
ZXDA	DCX	0.753224
NSD1	OGDHL	-0.747299
BCOR	TRRAP	0.747219
MTMR8	DCX	0.745564
PDK3	MTMR8	-0.742508
NSD1	DCX	0.739515
ZXDA	OGDHL	-0.736027
NSD1	MTMR8	0.715553
CDR1	ZXDA	-0.700604
BCOR	DNMT3B	0.69142
MTMR8	TCTEX1D2	0.68938
BCOR	USP9X	0.688203
BCOR	CDR1	-0.68259
PDK3	TRRAP	-0.681226
BBS9	MTMR8	0.680023
TCTEX1D2	OGDHL	-0.674535
PDK3	NAV2	-0.673449
NSD1	TBC1D8B	-0.671657
USP9X	TBC1D8B	-0.67072
NSD1	PDK3	-0.666584
BCOR	BBS5	-0.665645
TRRAP	OGDHL	-0.66551
BCOR	BBS9	0.664952
PDK3	TCTEX1D2	-0.664584
DNMT3B	DCX	0.662678
USP26	USP9X	-0.656401
NSD1	DNMT3B	0.655868
NSD1	ZXDA	0.655254
USP26	TBC1D8B	0.651847
MTMR8	TRRAP	0.651427
NSD1	BBS5	-0.647108
BBS9	DCX	0.640479
TRRAP	DCX	0.639622
BBS9	OGDHL	-0.635611
BRIP1	CXorf57	0.635199
NSD1	CDR1	-0.634134
DCX	TCTEX1D2	0.631162
BCOR	BRIP1	0.6301
CDR1	USP9X	-0.628755
PDK3	DNMT3B	-0.628202
BRIP1	ALAS2	0.628019
DNMT3B	BBS5	-0.62293
DCX	TBC1D8B	-0.621878
PDK3	ZXDA	-0.618825
BCOR	TBC1D8B	-0.616604
ALAS2	DNMT3B	0.615219
SAGE1	SRPK3	0.614529
BRIP1	BBS5	-0.614367
SAGE1	TBC1D8B	0.614018
SAGE1	NRK	0.613763
DNMT3B	TRRAP	0.612041
BCOR	PDK3	-0.609874
BBS9	ZXDA	0.609793
ZXDA	TCTEX1D2	0.604947
NSD1	USP9X	0.604945
TRRAP	ZNF236	0.600158
USP9X	ZXDA	0.597607
BCOR	PRKCSH	0.596009
TRRAP	BBS5	-0.593082
ALAS2	MTMR8	0.590248
NSD1	ZNF236	0.587739
DNMT3B	ZXDA	0.583173
ALAS2	OGDHL	-0.582743
BRIP1	OGDHL	-0.574141
CXorf57	ENOX2	0.570956
DNMT3B	TCTEX1D2	0.570463
BBS9	PDK3	-0.570024
NSD1	BBS9	0.565809
NRK	TBC1D8B	0.563993
CNGA2	NRK	0.563818
USP9X	DCX	0.561633
RAD51C	FAM50A	0.557017
USP26	NRK	0.556552
BCOR	ZNF236	0.554917
TBC1D8B	OGDHL	0.551728
CDR1	TBC1D8B	0.549004
BRIP1	MTMR8	0.548356
USP9X	NRK	-0.547138
TRRAP	TBC1D8B	-0.544455
BBS9	TBC1D8B	-0.541923
TRRAP	PRKCSH	0.541504
PRKCSH	OGDHL	-0.541389
CDR1	TRRAP	-0.538854
ZNF236	DCX	0.538382
BBS9	DNMT3B	0.538177
BBS5	OGDHL	0.537677
NSD1	PRKCSH	0.537229
GATA1	CNGA2	0.536129
CDR1	BBS9	-0.534199
FAM50A	TBC1D8B	-0.530561
MTMR8	BBS5	-0.529569
CDR1	MTMR8	-0.528493
TRRAP	ZXDA	0.525003
NSD1	NAV2	0.52005
ALAS2	BBS9	0.519627
TRRAP	NAV2	0.518048
BRIP1	PRKCSH	0.517017
SAGE1	CNGA2	0.51659
ZXDA	BBS5	-0.513054
CDR1	FAM50A	-0.512912
ZNF236	OGDHL	-0.509703
BBS9	TRRAP	0.509343
PRKCSH	BBS5	-0.507967
ALAS2	DCX	0.507792
USP26	CDR1	0.50657
BCOR	TCTEX1D2	0.506544
BCOR	ALAS2	0.506283
NAV2	DCX	0.505019
CDR1	DCX	-0.497363
CDR1	ZNF236	-0.496749
BCOR	FAM50A	0.496681
DCX	BBS5	-0.493167
NAV2	OGDHL	-0.4924
SAGE1	NSD1	-0.492019
CNGA2	SRPK3	0.491801
NSD1	FAM50A	0.490434
BBS9	TCTEX1D2	0.489083
FAM50A	NRK	-0.488952
NSD1	BRIP1	0.488798
BRIP1	DCX	0.487538
SAGE1	DCX	-0.486352
SAGE1	FAM50A	-0.482636
ZXDA	TBC1D8B	-0.482497
DNMT3B	PRKCSH	0.482205
USP9X	TRRAP	0.480866
PDK3	ZNF236	-0.479588
MTMR8	ZNF236	0.476018
SAGE1	USP9X	-0.474558
BEX2	BBS5	0.4742
NSD1	ARSF	-0.473946
CXorf57	NAV2	-0.472065
PRKCSH	DCX	0.471755
ALAS2	TCTEX1D2	0.471566
BBS9	USP9X	0.469677
ALAS2	PRKCSH	0.468743
BRIP1	TRRAP	0.468648
SAGE1	BCOR	-0.467164
BRIP1	BBS9	0.46586
GATA1	NRK	0.464928
SAGE1	ARSF	0.461016
BRIP1	BEX2	-0.460425
TRRAP	ARSF	-0.459817
ZXDA	ZNF236	0.459698
C14orf21	ENOX2	0.459641
USP9X	ARSF	-0.459617
PDK3	TBC1D8B	0.458277
USP9X	FAM50A	0.457423
USP26	BCOR	-0.456009
TUBGCP5	OGDHL	0.455392
PDK3	PRKCSH	-0.453979
USP9X	BBS5	-0.453937
USP9X	OGDHL	-0.453316
CDR1	BBS5	0.453271
ALAS2	PDK3	-0.452393
CDR1	OGDHL	0.451088
BCOR	ARSF	-0.449653
NRK	SRPK3	0.448964
GATA1	SRPK3	0.448916
BRIP1	ZXDA	0.446912
CNGA2	TBC1D8B	0.441359
CDR1	RAD51C	-0.439408
ARSF	TBC1D8B	0.439153
TRRAP	BEX2	-0.435892
ALAS2	ZXDA	0.433335
CNGA2	FAM50A	-0.432482
PDK3	TUBGCP5	0.429623
USP26	BBS9	-0.427696
SAGE1	GATA1	0.427321
MTMR8	PRKCSH	0.42679
USP9X	MTMR8	0.426107
USP9X	RAD51C	0.424832
USP26	NSD1	-0.423409
BBS9	PRKCSH	0.421053
SAGE1	ZXDA	-0.420291
RAD51C	TUBGCP5	0.419352
BRIP1	ENOX2	0.418563
SAGE1	TRRAP	-0.416793
SAGE1	CDR1	0.41581
RAD51C	NRK	-0.411213
NAV2	TBC1D8B	-0.411115
NSD1	BEX2	-0.410755
ZNF236	NAV2	0.410721
MTMR8	TBC1D8B	-0.410597
SAGE1	USP26	0.410597
ADAMTS18	DCX	-0.40519
SAGE1	BBS9	-0.402416
C14orf21	PRKCSH	0.401393
BBS9	FAM50A	0.400397
ENOX2	NAV2	-0.399625
NSD1	ALAS2	0.399343
DCX	TUBGCP5	-0.395402
RAD51C	STARD8	-0.394156
BCOR	C14orf21	0.39363
USP26	ARSF	0.393072
DNMT3B	BEX2	-0.392107
TBC1D8B	SRPK3	0.39024
CDR1	DNMT3B	-0.390238
CDR1	ARSF	0.388039
NSD1	TCTEX1D2	0.38758
ARSF	NRK	0.386979
FAM50A	BBS5	-0.386774
CNGA2	ARSF	0.386137
ALAS2	BBS5	-0.384376
USP9X	NKRF	0.383748
ZNF236	BBS5	-0.383235
TRRAP	FAM50A	0.381823
USP9X	ZNF236	0.381331
ADAMTS18	NRK	0.381298
BBS9	ZNF236	0.377379
C14orf21	FAM50A	0.376634
GATA1	TBC1D8B	0.376497
STARD8	TUBGCP5	-0.375977
FAM50A	SRPK3	-0.375967
RAD51C	ENOX2	0.375776
CDR1	STARD8	0.372433
FAM50A	STARD8	-0.37041
BRIP1	C14orf21	0.369039
GATA1	FAM50A	-0.369014
BRIP1	TCTEX1D2	0.368306
TBC1D8B	BBS5	0.367983
SAGE1	OGDHL	0.367626
SAGE1	STARD8	0.365097
CDR1	PDK3	0.364589
FAM50A	ARSF	-0.364522
NKRF	NRK	-0.363994
USP26	FAM50A	-0.363783
ZNF236	TBC1D8B	-0.363759
DNMT3B	CXorf57	0.362795
ALAS2	CXorf57	0.361832
DNMT3B	ZNF236	0.36159
RAD51C	ZXDA	0.359782
DNMT3B	TBC1D8B	-0.359135
C14orf21	RAD51C	0.357826
PDK3	BBS5	0.354713
SAGE1	RAD51C	-0.354666
MTMR8	NAV2	0.354338
RAD51C	VSIG1	-0.352461
ZXDA	FAM50A	0.348157
RAD51C	NKRF	0.344503
USP26	DCX	-0.344173
C14orf21	BBS5	-0.342899
ALAS2	TRRAP	0.341787
BBS9	BBS5	-0.340394
BCOR	ENOX2	0.338964
BBS9	ENOX2	0.338639
ADAMTS18	NKRF	-0.335441
CNGA2	TRRAP	-0.3353
NSD1	CNGA2	-0.335268
BCOR	RAD51C	0.333402
BCOR	BEX2	-0.330912
DCX	SRPK3	-0.329354
PRKCSH	TBC1D8B	-0.328758
ZNF236	ARSF	-0.327174
BBS9	CXorf57	0.327143
FAM50A	VSIG1	-0.326512
USP26	RAD51C	-0.326445
BCOR	NAV2	0.324291
TRRAP	TCTEX1D2	0.324059
USP26	TRRAP	-0.322423
PRKCSH	FAM50A	0.322113
NAV2	TUBGCP5	-0.318928
BBS9	ARSF	-0.318906
CDR1	ENOX2	-0.318019
ZXDA	PRKCSH	0.317931
CDR1	BEX2	0.317817
MTMR8	FAM50A	0.317644
ADAMTS18	USP9X	-0.317369
SAGE1	MTMR8	-0.316176
BCOR	NRK	-0.315847
VSIG1	TBC1D8B	0.312848
USP26	ZXDA	-0.311014
BRIP1	CDR1	-0.310356
ARSF	BBS5	0.30661
USP9X	CNGA2	-0.305169
RAD51C	TBC1D8B	-0.303788
BRIP1	PDK3	-0.302835
ZNF236	PRKCSH	0.302272
DNMT3B	FAM50A	0.301865
CDR1	NRK	0.301495
RAD51C	CLUL1	0.300669
ZXDA	NAV2	0.300051
USP9X	DNMT3B	0.298386
BCOR	CXorf57	0.296246
PRKCSH	VSIG1	-0.295461
MTMR8	ARSF	-0.295323
NKRF	BEX2	0.294566
CLUL1	PRKCSH	-0.293649
CXorf57	BBS5	-0.293068
CDR1	TCTEX1D2	-0.291879
ENOX2	FAM50A	0.291671
DCX	FAM50A	0.291619
NSD1	SRPK3	-0.291522
CNGA2	STARD8	0.291257
CLUL1	NAV2	-0.29099
NSD1	VSIG1	-0.29039
ENOX2	BBS5	-0.28999
C14orf21	VSIG1	-0.286743
NKRF	TUBGCP5	0.286079
USP26	BBS5	0.28473
VSIG1	BBS5	0.284238
NAV2	TCTEX1D2	0.283473
USP26	NKRF	-0.281968
USP9X	VSIG1	-0.281647
PDK3	CLUL1	0.281519
USP26	CNGA2	0.280929
PDK3	NKRF	0.280052
NAV2	PRKCSH	0.27894
BRIP1	FAM50A	0.278238
CLUL1	NKRF	0.276886
USP26	OGDHL	0.276834
MTMR8	BEX2	-0.276286
STARD8	SRPK3	0.276044
ALAS2	BEX2	-0.274796
NRK	STARD8	0.273803
BEX2	OGDHL	0.273679
DNMT3B	VSIG1	-0.27353
PRKCSH	BEX2	-0.273279
USP9X	SRPK3	-0.272932
ZNF236	FAM50A	0.272478
ZNF236	BEX2	-0.272228
RAD51C	ARSF	-0.269159
BCOR	ADAMTS18	-0.269038
BCOR	VSIG1	-0.268064
BBS9	NRK	-0.267498
ARSF	STARD8	0.267195
USP9X	ENOX2	0.267033
MTMR8	CXorf57	0.266837
USP9X	PDK3	-0.265882
USP9X	PRKCSH	0.264733
TCTEX1D2	BBS5	-0.264585
USP26	ZNF236	-0.263456
BRIP1	RAD51C	0.263421
SAGE1	PDK3	0.262836
ZNF236	TUBGCP5	-0.262418
RAD51C	BBS5	-0.262174
DNMT3B	TUBGCP5	-0.260927
BEX2	TUBGCP5	0.260823
VSIG1	OGDHL	0.259106
C14orf21	TUBGCP5	0.257796
USP9X	NAV2	0.257338
C14orf21	ARSF	-0.256485
USP26	VSIG1	0.255655
SAGE1	ZNF236	-0.255018
TRRAP	NKRF	-0.253553
FAM50A	OGDHL	-0.253082
C14orf21	USP9X	0.252102
TRRAP	CLUL1	-0.250764
ZXDA	VSIG1	-0.249845
CNGA2	PRKCSH	-0.249337
ZNF236	TCTEX1D2	0.249309
ALAS2	C14orf21	0.249003
NSD1	C14orf21	0.248556
TCTEX1D2	TUBGCP5	-0.248054
BBS9	RAD51C	0.247602
PRKCSH	ARSF	-0.247568
NSD1	TUBGCP5	-0.24708
ENOX2	STARD8	-0.246673
ZXDA	ENOX2	0.246308
DCX	ARSF	-0.245821
C14orf21	DNMT3B	0.245071
TRRAP	SRPK3	-0.244612
BCOR	CNGA2	-0.244378
BCOR	SRPK3	-0.244056
SAGE1	DNMT3B	-0.243902
CDR1	CNGA2	0.242923
CXorf57	PRKCSH	0.242443
TRRAP	TUBGCP5	-0.241926
USP9X	STARD8	-0.241766
ZXDA	ARSF	-0.24082
CDR1	VSIG1	0.240529
C14orf21	CXorf57	0.240481
ZXDA	BEX2	-0.240317
CXorf57	DCX	0.239549
CDR1	SRPK3	0.237334
NSD1	NRK	-0.237188
CDR1	PRKCSH	-0.237085
ZXDA	CXorf57	0.236897
ARSF	SRPK3	0.236786
BBS9	C14orf21	0.235787
ENOX2	ARSF	-0.233712
TRRAP	VSIG1	-0.229798
CLUL1	ENOX2	0.229454
SAGE1	ADAMTS18	0.228829
SAGE1	BRIP1	-0.227779
SRPK3	OGDHL	0.227487
BBS9	VSIG1	-0.22704
PRKCSH	TCTEX1D2	0.227016
ENOX2	PRKCSH	0.22677
TUBGCP5	BBS5	0.225832
CDR1	C14orf21	-0.225749
ALAS2	TBC1D8B	-0.225686
BRIP1	ARSF	-0.225668
CXorf57	OGDHL	-0.224428
ALAS2	ENOX2	0.224267
ADAMTS18	OGDHL	0.224163
NAV2	VSIG1	-0.22415
SAGE1	PRKCSH	-0.223403
FAM50A	TUBGCP5	0.222495
SAGE1	BBS5	0.222242
C14orf21	STARD8	-0.222178
ALAS2	CDR1	-0.221349
ADAMTS18	SRPK3	0.22124
RAD51C	NAV2	-0.22094
C14orf21	TRRAP	0.220439
GATA1	STARD8	0.219464
ENOX2	NRK	-0.218723
DCX	BEX2	-0.218564
BRIP1	ZNF236	0.217999
ADAMTS18	ZNF236	-0.217205
DCX	NRK	-0.215873
USP26	ENOX2	-0.215735
BRIP1	USP9X	0.215728
DNMT3B	ARSF	-0.21563
C14orf21	NRK	-0.213599
TCTEX1D2	TBC1D8B	-0.213506
MTMR8	ENOX2	0.21216
ENOX2	TUBGCP5	0.210713
NRK	TUBGCP5	-0.210208
ZXDA	STARD8	-0.209129
NSD1	GATA1	-0.208814
BCOR	STARD8	-0.207767
BBS9	NAV2	0.207578
CNGA2	TCTEX1D2	0.206653
RAD51C	CNGA2	-0.206109
NSD1	STARD8	-0.205848
ARSF	BEX2	0.205688
USP26	GATA1	0.205255
BRIP1	TBC1D8B	-0.20438
RAD51C	SRPK3	-0.204136
NKRF	STARD8	-0.204086
MTMR8	TUBGCP5	-0.203091
C14orf21	MTMR8	0.202829
GATA1	USP9X	-0.202461
DNMT3B	NKRF	-0.201747
BBS9	SRPK3	-0.199457
RAD51C	DNMT3B	0.198712
SAGE1	NAV2	-0.198691
ARSF	OGDHL	0.197646
CDR1	NAV2	-0.197241
USP9X	BEX2	-0.19669
PRKCSH	TUBGCP5	-0.195657
ZXDA	SRPK3	-0.194976
NSD1	RAD51C	0.194595
CLUL1	OGDHL	0.193037
CXorf57	BEX2	-0.192993
ENOX2	BEX2	-0.19286
USP26	PRKCSH	-0.191738
BRIP1	NAV2	-0.190512
ALAS2	ARSF	-0.190041
TRRAP	STARD8	-0.187808
USP26	SRPK3	0.186931
GATA1	ALAS2	0.186819
ADAMTS18	NAV2	-0.186006
ADAMTS18	TBC1D8B	0.185582
USP26	MTMR8	-0.184798
ZXDA	TUBGCP5	-0.184486
ADAMTS18	ZXDA	-0.184368
PDK3	ENOX2	0.184242
BBS9	CNGA2	-0.182926
PDK3	VSIG1	0.18211
ZNF236	STARD8	-0.18066
ADAMTS18	BBS9	-0.180418
C14orf21	CNGA2	-0.179587
PRKCSH	NRK	-0.17916
ALAS2	STARD8	0.178566
GATA1	ARSF	0.177994
RAD51C	MTMR8	0.175448
GATA1	ADAMTS18	0.175385
FAM50A	BEX2	-0.174726
C14orf21	NKRF	0.174677
DNMT3B	NAV2	0.174507
USP26	DNMT3B	-0.173285
ARSF	TUBGCP5	-0.172285
USP26	ADAMTS18	0.170817
STARD8	TBC1D8B	0.169918
NKRF	TBC1D8B	-0.16815
USP26	C14orf21	-0.166889
MTMR8	VSIG1	-0.166805
CXorf57	TCTEX1D2	0.166742
DNMT3B	ENOX2	0.164547
CDR1	CLUL1	-0.164504
GATA1	TRRAP	-0.163961
ALAS2	USP9X	0.163904
ENOX2	NKRF	0.163678
PDK3	RAD51C	0.163031
GATA1	CDR1	0.161626
PDK3	FAM50A	-0.161205
USP9X	TCTEX1D2	0.160941
NAV2	BBS5	-0.160412
BBS9	BEX2	-0.159656
SAGE1	ALAS2	-0.158914
NKRF	BBS5	0.158721
CXorf57	VSIG1	0.157947
ADAMTS18	PRKCSH	-0.157873
C14orf21	ZXDA	0.157347
PRKCSH	SRPK3	-0.15669
SAGE1	VSIG1	0.155542
SAGE1	TCTEX1D2	-0.154869
TCTEX1D2	NRK	0.151789
VSIG1	NRK	0.150225
ENOX2	ZNF236	0.150189
ALAS2	TUBGCP5	-0.150113
ALAS2	ZNF236	0.14912
ZNF236	SRPK3	-0.149025
PDK3	SRPK3	0.148385
GATA1	TCTEX1D2	0.148054
CLUL1	ZNF236	-0.148007
CNGA2	TUBGCP5	-0.147801
GATA1	NAV2	-0.147533
NSD1	ENOX2	0.147428
BCOR	TUBGCP5	-0.146815
CNGA2	ZNF236	-0.146727
PDK3	BEX2	0.146369
ADAMTS18	TCTEX1D2	-0.145432
GATA1	RAD51C	-0.145367
ZNF236	NKRF	-0.144935
BRIP1	USP9Y	0.142673
DNMT3B	CLUL1	-0.141342
NAV2	SRPK3	-0.14102
USP26	PDK3	0.140953
BRIP1	VSIG1	-0.140484
TRRAP	NRK	-0.140343
ARSF	NKRF	-0.139567
USP26	BRIP1	-0.138048
ADAMTS18	STARD8	0.136434
USP26	STARD8	0.135179
USP9X	CXorf57	0.132014
CNGA2	DCX	-0.131949
USP26	ALAS2	-0.131514
C14orf21	TBC1D8B	-0.130806
CLUL1	BEX2	0.129778
GATA1	PRKCSH	-0.129415
RAD51C	CXorf57	0.128032
CNGA2	VSIG1	0.127616
CLUL1	BBS5	0.126446
NSD1	CLUL1	-0.126283
GATA1	DCX	-0.126174
CLUL1	TUBGCP5	0.125408
NAV2	NKRF	-0.12498
NSD1	NKRF	-0.124821
C14orf21	NAV2	-0.124429
DCX	VSIG1	-0.124388
NKRF	OGDHL	0.124314
BCOR	GATA1	-0.123148
BRIP1	SRPK3	-0.122872
BRIP1	NKRF	-0.121376
BEX2	TBC1D8B	0.120971
ZXDA	NRK	-0.12067
BBS9	STARD8	-0.120454
MTMR8	SRPK3	-0.120164
VSIG1	ARSF	0.120132
USP9Y	BBS5	-0.119431
SAGE1	NKRF	-0.118812
MTMR8	STARD8	-0.117943
USP26	NAV2	-0.117111
CNGA2	ENOX2	-0.114837
USP9X	CLUL1	0.114744
TCTEX1D2	VSIG1	-0.114356
CDR1	NKRF	-0.112275
DNMT3B	SRPK3	-0.111591
USP9Y	CXorf57	0.110973
CDR1	ADAMTS18	0.109762
GATA1	ZNF236	-0.108313
USP9Y	RAD51C	0.10809
USP9Y	FAM50A	0.107469
CDR1	CXorf57	-0.106186
ALAS2	RAD51C	0.105958
RAD51C	DCX	0.105875
PDK3	ARSF	0.105156
BRIP1	TUBGCP5	-0.105026
VSIG1	SRPK3	0.104443
ZNF236	NRK	-0.104331
ADAMTS18	RAD51C	-0.103742
SAGE1	C14orf21	-0.103499
MTMR8	NKRF	-0.102052
PDK3	NRK	-0.101125
C14orf21	USP9Y	0.100775
NAV2	FAM50A	0.10066
BRIP1	CNGA2	-0.100426
USP26	CLUL1	-0.100172
CNGA2	BBS5	0.0997243
SAGE1	TUBGCP5	-0.0992928
PRKCSH	NKRF	-0.0990242
RAD51C	TCTEX1D2	0.0988036
USP9Y	STARD8	-0.0985948
USP9X	USP9Y	-0.0981707
NSD1	CXorf57	0.0978904
BCOR	NKRF	0.0975716
PDK3	USP9Y	0.0973032
USP26	BEX2	0.0970071
GATA1	VSIG1	0.0949908
CNGA2	NAV2	-0.0943315
CLUL1	DCX	-0.0932845
TCTEX1D2	FAM50A	0.0931364
VSIG1	STARD8	0.0924044
CXorf57	ZNF236	0.0920817
VSIG1	BEX2	0.0910388
SAGE1	CXorf57	-0.0897348
GATA1	BBS9	-0.0897099
ALAS2	FAM50A	0.089183
PDK3	STARD8	-0.0890292
ADAMTS18	PDK3	0.0888815
CLUL1	NRK	-0.0885964
CLUL1	STARD8	-0.0881357
CNGA2	BEX2	0.0878453
ADAMTS18	CNGA2	0.0877776
TRRAP	CXorf57	0.0876705
SAGE1	ENOX2	-0.0870566
ALAS2	VSIG1	-0.0863546
BBS9	NKRF	0.0858209
TBC1D8B	TUBGCP5	0.0854826
ADAMTS18	CXorf57	-0.0848143
BRIP1	CLUL1	-0.0826436
CLUL1	ZXDA	0.0821187
C14orf21	ZNF236	0.0808989
NAV2	ARSF	-0.0807161
CLUL1	VSIG1	0.0795847
C14orf21	OGDHL	-0.0795299
NRK	BBS5	0.0784952
CXorf57	ARSF	-0.0776054
CXorf57	FAM50A	0.0762998
CXorf57	SRPK3	-0.0754138
ZXDA	NKRF	0.0751283
GATA1	TUBGCP5	-0.0750433
STARD8	BEX2	-0.0749791
FAM50A	NKRF	0.0748033
C14orf21	BEX2	-0.074683
TRRAP	ENOX2	0.0744746
USP26	CXorf57	-0.0729939
ADAMTS18	TUBGCP5	0.0718165
GATA1	USP9Y	-0.0717133
VSIG1	NKRF	-0.0708961
ADAMTS18	BEX2	-0.0702142
CLUL1	FAM50A	0.0701088
SRPK3	BBS5	0.0696064
ADAMTS18	DNMT3B	0.0690736
RAD51C	OGDHL	-0.0688449
DCX	STARD8	-0.0681658
STARD8	BBS5	0.0680954
SAGE1	BEX2	0.0679794
CLUL1	CXorf57	0.0673972
GATA1	DNMT3B	0.0656789
ADAMTS18	FAM50A	-0.0644047
USP9Y	CNGA2	-0.0619656
GATA1	MTMR8	0.0617224
DNMT3B	NRK	0.0613103
ALAS2	NAV2	0.0611028
BBS9	USP9Y	-0.0569773
CXorf57	STARD8	-0.0566545
ALAS2	CLUL1	-0.0559268
BCOR	CLUL1	-0.054051
NRK	OGDHL	0.0536561
NSD1	ADAMTS18	-0.0532375
NRK	BEX2	-0.0520515
USP9Y	CLUL1	-0.051452
STARD8	OGDHL	-0.0510314
USP9Y	ARSF	0.0509553
CLUL1	ARSF	-0.0507402
USP9Y	BEX2	-0.0506628
CNGA2	ZXDA	-0.0503229
USP26	USP9Y	0.0499221
SAGE1	USP9Y	-0.0489375
ENOX2	DCX	0.0469403
ENOX2	SRPK3	0.0469033
USP9Y	PRKCSH	0.0466595
C14orf21	PDK3	0.0462866
ADAMTS18	CLUL1	0.0461119
CXorf57	NRK	-0.0457781
NKRF	SRPK3	-0.0455979
PRKCSH	STARD8	0.0453634
USP9Y	VSIG1	-0.0452965
BBS9	TUBGCP5	-0.045269
ADAMTS18	ENOX2	-0.0449114
RAD51C	PRKCSH	0.0440094
ALAS2	NRK	0.0439953
USP9Y	TBC1D8B	0.0436945
ADAMTS18	MTMR8	-0.0433273
USP9Y	NAV2	-0.0431892
GATA1	C14orf21	-0.0431058
C14orf21	DCX	0.0426547
BRIP1	STARD8	-0.0415152
GATA1	CLUL1	-0.0413331
CLUL1	TCTEX1D2	-0.0407613
USP9Y	ZNF236	-0.0406323
CXorf57	TUBGCP5	-0.0400796
USP9Y	TCTEX1D2	-0.0400047
USP9X	TUBGCP5	-0.0384857
BRIP1	GATA1	0.0381781
ENOX2	TCTEX1D2	0.0381313
USP9Y	SRPK3	-0.0379868
CNGA2	OGDHL	0.037672
USP9Y	ZXDA	0.0369223
CNGA2	CXorf57	-0.036688
GATA1	CXorf57	0.0366758
MTMR8	CLUL1	-0.0364958
GATA1	BBS5	0.03625
C14orf21	TCTEX1D2	0.0344117
USP9Y	NRK	-0.0342431
GATA1	OGDHL	0.0338465
CNGA2	NKRF	-0.0320196
C14orf21	CLUL1	-0.0315133
ENOX2	OGDHL	-0.0315122
USP26	TCTEX1D2	0.0309401
RAD51C	ZNF236	-0.0307105
ALAS2	SRPK3	-0.0301985
USP9Y	NKRF	0.0298055
ADAMTS18	BBS5	0.0294267
ADAMTS18	ARSF	0.0291399
CDR1	TUBGCP5	0.0286218
TCTEX1D2	ARSF	-0.0284066
GATA1	ZXDA	-0.0279159
ZNF236	VSIG1	-0.0279085
VSIG1	TUBGCP5	-0.0269655
ALAS2	CNGA2	0.0261664
TCTEX1D2	SRPK3	-0.025814
GATA1	BEX2	-0.025653
TCTEX1D2	STARD8	-0.0253274
TUBGCP5	SRPK3	-0.0236707
BEX2	SRPK3	0.0229848
BBS9	CLUL1	0.0226752
USP9Y	MTMR8	-0.0224986
NAV2	NRK	-0.0224528
USP9Y	TRRAP	-0.0220765
C14orf21	SRPK3	-0.0220223
MTMR8	NRK	0.0209336
ALAS2	USP9Y	0.0207385
ADAMTS18	VSIG1	-0.0204611
TCTEX1D2	BEX2	0.0204308
NAV2	BEX2	-0.018927
TCTEX1D2	NKRF	-0.0182027
CNGA2	CLUL1	0.0181679
PDK3	CXorf57	0.0179806
CXorf57	TBC1D8B	0.0174857
CNGA2	MTMR8	-0.017197
GATA1	ENOX2	-0.0171227
ADAMTS18	USP9Y	-0.0156687
USP26	TUBGCP5	-0.0156072
USP9Y	OGDHL	0.0153528
CLUL1	TBC1D8B	-0.0146494
PDK3	CNGA2	-0.0133279
DNMT3B	CNGA2	-0.0132776
BRIP1	NRK	-0.0130163
GATA1	PDK3	0.0126994
ADAMTS18	C14orf21	-0.0124882
BRIP1	ADAMTS18	0.0117212
CXorf57	NKRF	0.0115802
ENOX2	TBC1D8B	-0.011275
SAGE1	CLUL1	-0.0112054
BCOR	USP9Y	0.0105027
CDR1	USP9Y	0.00969843
NSD1	USP9Y	-0.00756417
NAV2	STARD8	-0.00747257
USP9Y	TUBGCP5	-0.00573524
CLUL1	SRPK3	-0.00555556
ALAS2	ADAMTS18	0.00545195
ADAMTS18	TRRAP	0.00494351
USP9Y	ENOX2	0.00430112
DCX	NKRF	0.00388789
GATA1	NKRF	0.00358178
USP9Y	DNMT3B	0.00332206
ENOX2	VSIG1	-0.00322347
RAD51C	TRRAP	0.00302439
DNMT3B	STARD8	0.00253713
USP9Y	DCX	0.00241077
RAD51C	BEX2	-0.00195511
ALAS2	NKRF	-0.000755246
Abbreviation: CDD, childhood disintegrative disorder

## Sheet: Table S8
Table S8. Clinical characteristics of subjects studied by neuroimaging.
Subject ID	Cohort	Sex	Age at study (months)	IQ	ADOS CSS
8150.01	CDD	M	52.1725	64	n/a
9104.03	CDD	F	92	17.93	7
9104.05	CDD	F	91.729	15.49	8
9352.03	CDD	M	205.503	7.81	10
10168.03	CDD	M	60.2875	25.5	10
2392.03-2	CDD	M	176	15.77	9
8123.02-1	CDD	M	139.269	46	8
2841.03	LFASD	F	228.271	68	8
3839.03	LFASD	M	212.862	41	8
7984.03	LFASD	M	133.29	61	10
8237.03	LFASD	M	94.193	31.89	9
8238.03	LFASD	M	101.815	9.56	7
9260.03	LFASD	F	72.5421	69	10
10023.03	LFASD	M	137.265	43	n/a
2147.04	HFASD	M	132.172	97	7
2167.03	HFASD	F	114.07	90	2
5245.03	HFASD	M	207.409	106	7
7972.03	HFASD	F	87.8522	83	9
8266.04	HFASD	F	86.1766	111	4
8380.03	HFASD	F	85.3552	106	10
9011.03	HFASD	F	186.48	85	10
9054.03	HFASD	M	94.6201	99	9
9157.03	HFASD	M	127.901	94	6
9239.03	HFASD	M	156.945	110	6
9247.03	HFASD	F	180.304	94	7
9330.03	HFASD	M	69.3552	91	6
9534.03	HFASD	M	54.5051	88	7
9590.03	HFASD	M	180.994	115	7
2286.03	TD:Discovery	F	183.064	131	n/a
7671.1	TD:Discovery	M	139.795	78	n/a
7961.03	TD:Discovery	M	131.187	130	n/a
7997.03	TD:Discovery	F	58.4805	116	n/a
8021.03	TD:Discovery	F	113.018	92	n/a
8099.02	TD:Discovery	F	174.653	137	n/a
8100.02	TD:Discovery	M	168.312	113	n/a
8168.02	TD:Discovery	F	118.308	97	n/a
8231.05	TD:Discovery	M	87.4579	94	n/a
8231.06	TD:Discovery	F	101.092	89	n/a
8284.03	TD:Discovery	M	148.37	116	n/a
9592.05	TD:Discovery	M	117.158	104	n/a
3318.03	TD:Validation	M	134.078	127	n/a
7960.03	TD:Validation	M	148.172	88	n/a
7978.05	TD:Validation	M	103.984	132	n/a
8021.02	TD:Validation	M	66.9569	83	n/a
8239.03	TD:Validation	M	176.986	105	n/a
9559.04	TD:Validation	F	84.9281	102	n/a
9592.03	TD:Validation	F	187.565	119	n/a
Abbreviations: ADOS CSS, Autism Diagnostic Observation Schedule Calibrated Severity Score;
CDD, childhood disintegrative disorder; F, female; HFASD, high-functioning ASD;
IQ, intelligence quotient; LFASD, low-functioning ASD; M, male; TD, typically developing

## Sheet: Table S9
Table S9. Features of CDD, LFASD, HFASD, and TD cohorts for neuroimaging analysis.
Cohort	CDD	LFASD	HFASD	TD	Group difference all	CDD vs. LFASD	HFASD vs. TD
# of subjects	7	7	14	19	n/a	n/a	n/a
Sex	2 F, 5 M	2 F, 5 M	6 F, 8 M	8 F, 11 M	χ2(3)= 0.80, P = 0.85	χ2(1) = 0.00, P = 1.00	χ2(1) = 0.00, P = 0.97
Age at study, months	116.53 (22.06)	140.03 (22.50)	126.01 (13.14)	128.61 (8.98)	F(3,43) = 0.28, P = 0.84	t(12) = -0.75, P = 0.47	t(31) = -0.17, P = 0.87
IQ	27.50 (7.62)	46.21 (8.16)	97.79 (2.74)	108.05 (4.18)	n/a	t(12) = -1.68, P = 0.12	t(31) = -1.89, P = 0.07
ADOS Calibrated Severity Score	8.67 (0.49)a	8.67 (0.49)a	6.93 (0.59)	n/a	n/a	t(10) = 0.00, P = 1.00	n/a
Intracranial volume, cm3	1440 (59)	1533 (40)	1455 (30)	1421 (47)	F(3,43) = 0.83, P = 0.49	t(12) = -1.32, P = 0.21	t(31) = 0.56, P = 0.58
Relative head motion, mm	1.13 (0.54)	0.70 (0.36)	0.47 (0.23)	0.14 (0.03)	F(3,43) = 2.82, P = 0.05	t(12) = 0.65, P = 0.53	t(31) = 1.66, P = 0.11
Abbreviations: ADOS, Autism Diagnostic Observation Schedule; CDD, childhood disintegrative disorder; F, female; HFASD, high-functioning ASD; IQ, intelligence quotient; LFASD, low-functioning ASD; M, male; TD, typically developing.
Note: values are given as mean (standard error of the mean); all P values are 2-tailed.
an = 6

## Sheet: Table S10
Table S10. List of brain regions where TD:Discovery exhibits significant faces > houses activation.
Hemisphere	Region	x	y	z	Extent (voxels)
Left, cortical	Middle Temporal Gyrus temporooccipital part	-48	-62	6	24
	Inferior Temporal Gyrus temporooccipital part	-44	-50	-20	48
	Lateral Occipital Cortex inferior division	-40	-68	-8	478
	Temporal Fusiform Cortex posterior division	-40	-44	-18	33
	Temporal Occipital Fusiform Cortex	-40	-48	-18	169
	Occipital Fusiform Gyrus	-40	-66	-10	24
Right, cortical	Middle Temporal Gyrus temporooccipital part	56	-56	6	441
	Inferior Temporal Gyrus temporooccipital part	46	-60	-16	136
	Angular Gyrus	54	-54	12	20
	Lateral Occipital Cortex inferior division	48	-72	4	833
	Temporal Occipital Fusiform Cortex	46	-60	-18	285
	Occipital Fusiform Gyrus	38	-64	-12	117
Abbreviation: TD, typically developing.
Note: Cluster thresholding, Voxel Z > 3.09, Cluster P < 0.05, MNI coordinates (mm) of the voxel with maximum activation within the region, extent k ≥ 10.

[truncated: 8 more sheets: Table S11, Table S12, Table S13, Table S14, Table S15, Table S16, Table S17, Table S18]
